# Supplementary material for: Plasticity to ocean warming is influenced by transgenerational, reproductive, and developmental exposure in a coral reef fish
Source: Evol Appl. 2022 Jan 18;15(2):249–61. doi: 10.1111/eva.13337 (PMC8867710; doi:10.1111/eva.13337)
Supplement: Supplementary file 2 — Data S1‐13 [file EVA-15-249-s001.xlsx]

## Sheet: Data-S1
Data S1. Differentially Expressed Genes detected with the Likelihood Ratio Tests. These analyses were used to understand how much of the observed differences in expression were caused by grandparental/parental develomental temperature, reproductive temperature of F2, or developmental temperature of F3.
Comparison	Transcript	baseMean	log2FoldChange	lfcSE	stat	pvalue	padj	Gene-ID
GP+Parents dev	maker-000163F-pred_gff_AUGUSTUS-gene-3.59	2888.42	-1.04533	0.211959	25.8472	3.7e-07	0.000518453	MYLK
GP+Parents dev	maker-000098F-pred_gff_AUGUSTUS-gene-11.33	4578.1	-1.42435	0.3051	20.3583	6.42e-06	0.00450463	CATH
GP+Parents reprod	maker-000210F-pred_gff_AUGUSTUS-gene-13.153	125.794	1.90394	0.291436	53.0108	3.08e-12	5.79e-08	HMR1
GP+Parents reprod	maker-000039F-pred_gff_AUGUSTUS-gene-20.30	189.117	-7.3778	0.77824	50.6926	9.82e-12	9.23e-08	GIMA8
GP+Parents reprod	maker-000039F-pred_gff_AUGUSTUS-gene-12.1	42.0795	1.4844	0.46436	31.5984	1.38e-07	0.00051698	GIMA8
GP+Parents reprod	maker-000116F-pred_gff_AUGUSTUS-gene-19.3	42.7558	-1.6642	0.544537	31.6707	1.33e-07	0.00051698	ST2S2
GP+Parents reprod	maker-000289F-pred_gff_AUGUSTUS-gene-7.58	286.892	1.7111	0.324965	31.6506	1.34e-07	0.00051698	MK
GP+Parents reprod	maker-000011F-pred_gff_AUGUSTUS-gene-49.39	25.283	-3.81302	1.21299	29.7239	3.51e-07	0.000824895	NA
GP+Parents reprod	maker-000163F-pred_gff_AUGUSTUS-gene-3.59	2888.42	1.04533	0.211959	29.8912	3.23e-07	0.000824895	MYLK
GP+Parents reprod	maker-000445F-pred_gff_AUGUSTUS-gene-2.7	52.718	0.496928	0.523271	29.7806	3.41e-07	0.000824895	FTCD
GP+Parents reprod	maker-000134F-pred_gff_AUGUSTUS-gene-4.65	186.403	0.0424606	0.303518	29.3452	4.24e-07	0.0008861	PKP1
GP+Parents reprod	maker-000039F-pred_gff_snap_masked-gene-20.26	3.32779	-3.48896	0.652438	28.5248	6.4e-07	0.00120188	GIMA2
GP+Parents reprod	maker-000070F-pred_gff_snap_masked-gene-31.11	110.642	-0.548027	0.278993	27.5288	1.05e-06	0.00179785	NA
GP+Parents reprod	maker-000182F-pred_gff_AUGUSTUS-gene-13.3	11.7249	1.71957	0.440757	27.0028	1.37e-06	0.00214384	NA
GP+Parents reprod	maker-000243F-pred_gff_AUGUSTUS-gene-10.10	78.4735	-1.70576	0.492554	25.3522	3.13e-06	0.00451707	KAD2
GP+Parents reprod	maker-000098F-pred_gff_AUGUSTUS-gene-11.33	4578.1	1.42435	0.3051	24.7505	4.22e-06	0.00559089	CATH
GP+Parents reprod	maker-000275F-pred_gff_genemark-gene-1.27	151.02	2.85539	0.566696	24.6394	4.46e-06	0.00559089	NA
GP+Parents reprod	maker-000098F-pred_gff_AUGUSTUS-gene-9.6	924.103	0.897094	0.225596	23.8189	6.73e-06	0.0079	S28A1
GP+Parents reprod	maker-000015F-pred_gff_AUGUSTUS-gene-50.52	851.38	1.17522	0.253177	23.4221	8.2e-06	0.00856331	DHR11
GP+Parents reprod	maker-000300F-pred_gff_AUGUSTUS-gene-3.3	11712.3	9.16092	1.10282	23.4927	7.92e-06	0.00856331	CHIA
Parent reprod only	maker-000445F-pred_gff_AUGUSTUS-gene-2.7	52.718	2.87596	0.499425	29.7424	4.93e-08	0.000927203	FTCD
Parent Reprod only	maker-000134F-pred_gff_AUGUSTUS-gene-4.65	186.403	-1.60456	0.29142	26.6972	2.38e-07	0.0022358	PKP1
F3cond	maker-000049F-pred_gff_AUGUSTUS-gene-4.13	59.1699	-0.946654	0.398754	43.6515	3.92367e-11	6.15388e-07	MX
F3cond	maker-000152F-pred_gff_AUGUSTUS-gene-2.36	238.722	-0.423976	0.464043	40.1057	2.40584e-10	1.88666e-06	NA
F3cond	maker-000026F-pred_gff_AUGUSTUS-gene-61.31	3433.55	0.10856	0.234521	35.0356	3.23733e-09	1.04762e-05	DDIT4
F3cond	maker-000033F-pred_gff_AUGUSTUS-gene-32.1	215.39	0.333747	0.202258	34.9749	3.33978e-09	1.04762e-05	SERPH
F3cond	maker-000539F-pred_gff_AUGUSTUS-gene-0.11	142.342	-0.676343	0.392267	35.4997	2.55092e-09	1.04762e-05	NA
F3cond	maker-000062F-pred_gff_AUGUSTUS-gene-27.16	409.622	-0.542355	0.288455	31.9985	1.54292e-08	4.0332e-05	LONF3
F3cond	maker-000035F-pred_gff_genemark-gene-28.16	108.567	-1.46074	0.484392	30.7744	2.8984e-08	6.33664e-05	R213B
F3cond	maker-000163F-pred_gff_AUGUSTUS-gene-7.25	174.278	-0.125652	0.155805	30.5629	3.23216e-08	6.33664e-05	LFNG
F3cond	maker-000019F-pred_gff_AUGUSTUS-gene-41.3	670.163	-0.0508668	0.128099	29.9211	4.49984e-08	7.09828e-05	PIM3
F3cond	maker-000355F-pred_gff_AUGUSTUS-gene-4.20	297.611	-0.501576	0.200603	29.91	4.52581e-08	7.09828e-05	WDR17
F3cond	maker-000024F-pred_gff_AUGUSTUS-gene-8.25	218.452	-0.741748	0.337277	29.0037	7.22408e-08	9.44187e-05	DHX58
F3cond	maker-000049F-pred_gff_AUGUSTUS-gene-4.16	99.7381	-0.69136	0.333711	29.1193	6.80564e-08	9.44187e-05	MX
F3cond	maker-000046F-pred_gff_AUGUSTUS-gene-49.1	100.899	-1.19017	0.353845	28.656	8.64446e-08	0.000104292	LRTM1
F3cond	maker-000027F-pred_gff_AUGUSTUS-gene-69.35	167.736	0.247617	0.334904	28.153	1.12092e-07	0.000118111	PPIL1
F3cond	maker-000061F-pred_gff_AUGUSTUS-gene-24.24	166.562	0.720519	0.28696	28.0891	1.15858e-07	0.000118111	EFTS
F3cond	maker-000229F-pred_gff_AUGUSTUS-gene-7.1	149.351	-0.689243	0.409017	28.0132	1.2049e-07	0.000118111	NA
F3cond	maker-000024F-pred_gff_AUGUSTUS-gene-53.2	518.978	-0.479234	0.224779	27.8158	1.3343e-07	0.000123101	CD9
F3cond	maker-000022F-pred_gff_AUGUSTUS-gene-12.14	181.337	0.518345	0.217603	27.1359	1.89644e-07	0.000165243	XRCC6
F3cond	maker-000096F-pred_gff_AUGUSTUS-gene-24.3	85.1094	-0.772899	0.653006	26.2544	2.99264e-07	0.000204072	GIMA4
F3cond	maker-000127F-pred_gff_AUGUSTUS-gene-10.74	115.955	-0.151792	0.134303	26.2654	2.97569e-07	0.000204072	NA
F3cond	maker-000212F-pred_gff_snap_masked-gene-7.14	45.4738	-0.900578	0.769056	26.3866	2.79477e-07	0.000204072	NFIL3
F3cond	maker-000480F-pred_gff_AUGUSTUS-gene-1.73	43.6624	-0.167637	0.378065	26.3165	2.89803e-07	0.000204072	HERC4
F3cond	maker-000685F-pred_gff_AUGUSTUS-gene-0.7	40.3972	-0.39924	0.432709	26.5671	2.54547e-07	0.000204072	NA
F3cond	maker-000253F-pred_gff_AUGUSTUS-gene-3.39	71.1552	-0.149103	0.28214	25.5911	4.21987e-07	0.000275769	GIMA7
F3cond	maker-000229F-pred_gff_AUGUSTUS-gene-7.2	26.1571	-0.703065	0.469045	25.2521	5.0305e-07	0.000315593	RSAD2
F3cond	maker-000089F-pred_gff_AUGUSTUS-gene-24.40	611.48	0.160679	0.142214	24.8587	6.16907e-07	0.000372137	EFTU
F3cond	maker-000171F-pred_gff_AUGUSTUS-gene-13.4	244.981	0.299012	0.192223	24.6267	6.95827e-07	0.000404198	RM22
F3cond	maker-000097F-pred_gff_AUGUSTUS-gene-26.0	111.42	0.308154	0.269128	24.5433	7.26568e-07	0.000406982	NA
F3cond	maker-000011F-pred_gff_AUGUSTUS-gene-81.0	326.845	0.441433	0.172296	24.3962	7.84216e-07	0.000409409	SSBP
F3cond	maker-000015F-pred_gff_AUGUSTUS-gene-43.1	46.4367	0.531324	0.231388	24.3358	8.09212e-07	0.000409409	MRM3
F3cond	maker-000018F-pred_gff_AUGUSTUS-gene-78.3	360.455	-0.195546	0.240557	24.4311	7.7014e-07	0.000409409	KLF11
F3cond	maker-000024F-pred_gff_AUGUSTUS-gene-71.4	60.7343	-0.386188	0.543192	24.0395	9.43791e-07	0.000462575	NFIL3
F3cond	maker-000158F-pred_gff_AUGUSTUS-gene-5.18	994.362	0.382498	0.262548	23.745	1.0998e-06	0.000522706	CYC
F3cond	maker-000008F-pred_gff_AUGUSTUS-gene-37.20	125.299	0.334644	0.28397	23.2785	1.40157e-06	0.000563216	CLD4
F3cond	maker-000017F-pred_gff_AUGUSTUS-gene-66.25	1276.34	-0.0639591	0.0633739	23.2216	1.44363e-06	0.000563216	S4A8
F3cond	maker-000036F-pred_gff_AUGUSTUS-gene-34.44	21.8518	-0.00586005	0.191188	23.1904	1.46726e-06	0.000563216	SRXN1
F3cond	maker-000041F-pred_gff_AUGUSTUS-gene-55.0	2062.1	0.305698	0.160293	23.2644	1.41189e-06	0.000563216	PHB
F3cond	maker-000061F-pred_gff_AUGUSTUS-gene-23.21	2174.07	-0.274527	0.165471	23.3753	1.33276e-06	0.000563216	STAT3
F3cond	maker-000061F-pred_gff_AUGUSTUS-gene-3.2	194.135	0.895579	0.294655	23.1375	1.50823e-06	0.000563216	ATD3A
F3cond	maker-000065F-pred_gff_AUGUSTUS-gene-35.59	209.293	0.125832	0.0794999	23.2211	1.44403e-06	0.000563216	CSN3
F3cond	maker-000101F-pred_gff_snap_masked-gene-25.22	116.84	-0.0153545	0.218523	23.1685	1.48405e-06	0.000563216	RM33
F3cond	maker-000280F-pred_gff_AUGUSTUS-gene-6.1	139.111	0.642342	0.254582	23.416	1.30491e-06	0.000563216	NA
F3cond	maker-000013F-pred_gff_AUGUSTUS-gene-69.4	187.834	0.287887	0.126734	22.9895	1.62891e-06	0.000580631	AGK
F3cond	maker-000093F-pred_gff_AUGUSTUS-gene-11.2	90.9796	0.0366268	0.164973	22.9904	1.6281e-06	0.000580631	NIPA
F3cond	maker-000008F-pred_gff_AUGUSTUS-gene-95.0	1396.38	0.0772159	0.192211	22.9133	1.69477e-06	0.000590685	T4S1
F3cond	maker-000180F-pred_gff_AUGUSTUS-gene-5.49	305.212	0.599805	0.295273	22.8697	1.73359e-06	0.00059108	SYWC
F3cond	maker-000005F-pred_gff_AUGUSTUS-gene-50.36	28.6574	-1.09766	0.548299	22.7679	1.82792e-06	0.000609982	GVIN1
F3cond	maker-000418F-pred_gff_AUGUSTUS-gene-3.11	28357.1	-0.402716	0.171028	22.7208	1.87332e-06	0.000612106	CATF
F3cond	maker-000055F-pred_gff_AUGUSTUS-gene-29.2	130.452	-0.837315	0.3027	22.508	2.09272e-06	0.000669842	CFA46
F3cond	maker-000095F-pred_gff_AUGUSTUS-gene-18.43	414.936	0.280326	0.244231	22.3044	2.32678e-06	0.000701791	RM12
F3cond	maker-000219F-pred_gff_AUGUSTUS-gene-9.13	671.03	-0.12477	0.174965	22.3403	2.28361e-06	0.000701791	NA
F3cond	maker-000320F-pred_gff_AUGUSTUS-gene-2.3	561.636	0.18621	0.164393	22.3734	2.24456e-06	0.000701791	CH60
F3cond	maker-000067F-pred_gff_AUGUSTUS-gene-42.6	98.5509	0.333569	0.163389	22.1561	2.51359e-06	0.000743832	NA
F3cond	maker-000117F-pred_gff_AUGUSTUS-gene-21.22	837.028	0.595964	0.50407	22.0537	2.65128e-06	0.000762893	NA
F3cond	maker-000121F-pred_gff_AUGUSTUS-gene-16.32	163.674	0.0254141	0.236674	22.0364	2.67528e-06	0.000762893	NA
F3cond	maker-000356F-pred_gff_AUGUSTUS-gene-2.27	309.426	0.261038	0.131333	21.9598	2.78428e-06	0.000779797	SAM5B
F3cond	maker-000047F-pred_gff_AUGUSTUS-gene-14.7	74.4196	-0.348476	0.237946	21.8172	2.99902e-06	0.000810978	IRF8
F3cond	maker-000280F-pred_gff_AUGUSTUS-gene-6.0	269.434	0.986688	0.302003	21.834	2.97279e-06	0.000810978	SYYC
F3cond	maker-000017F-pred_gff_genemark-gene-57.4	89.31	0.426055	0.210698	21.7442	3.11522e-06	0.000828121	NA
F3cond	maker-000027F-pred_gff_AUGUSTUS-gene-13.7	15.6762	-0.812439	0.564821	21.6742	3.231e-06	0.000835598	ZNFX1
F3cond	maker-000271F-pred_gff_genemark-gene-2.28	498.56	-0.130067	0.125444	21.6631	3.2499e-06	0.000835598	NUB1
F3cond	maker-000192F-pred_gff_AUGUSTUS-gene-14.48	619.006	-0.124619	0.126078	21.5999	3.35875e-06	0.000836169	KPRA
F3cond	maker-000208F-pred_gff_AUGUSTUS-gene-13.58	241.003	-0.241191	0.156232	21.6285	3.30891e-06	0.000836169	RARAB
F3cond	maker-000143F-pred_gff_AUGUSTUS-gene-4.6	63.2475	-0.465799	0.201434	21.4286	3.67248e-06	0.000889294	LPAR4
F3cond	maker-000302F-pred_gff_genemark-gene-3.9	185.832	-0.300961	0.320647	21.4218	3.68555e-06	0.000889294	IFI44
F3cond	maker-000256F-pred_gff_AUGUSTUS-gene-6.14	55.3382	-0.317092	0.285085	21.3423	3.84158e-06	0.000912899	SFRP2
F3cond	maker-000105F-pred_gff_AUGUSTUS-gene-15.16	120.973	0.129909	0.122573	21.2539	4.02281e-06	0.000941697	SYPM
F3cond	maker-000007F-pred_gff_AUGUSTUS-gene-88.25	293.468	-0.245723	0.477263	21.2051	4.12671e-06	0.000951813	RORB
F3cond	maker-000146F-pred_gff_AUGUSTUS-gene-4.2	849.295	-0.89219	0.567541	21.1671	4.20919e-06	0.000956767	IFI27
F3cond	maker-000051F-pred_gff_AUGUSTUS-gene-14.44	450.25	-0.210931	0.190365	21.0017	4.58868e-06	0.00102813	RN180
F3cond	maker-000026F-pred_gff_AUGUSTUS-gene-22.6	125.373	0.316941	0.168233	20.95	4.71433e-06	0.0010414	PS11B
F3cond	maker-000013F-pred_gff_AUGUSTUS-gene-10.21	19.6183	-0.893745	0.433567	20.92	4.78861e-06	0.00104312	TRI25
F3cond	maker-000118F-pred_gff_AUGUSTUS-gene-19.22	397.222	0.190944	0.248506	20.8442	4.98192e-06	0.00107036	LOL2A
F3cond	maker-000011F-pred_gff_AUGUSTUS-gene-46.31	168.864	0.431308	0.293263	20.7192	5.31789e-06	0.00111704	RUXF
F3cond	maker-000173F-pred_gff_snap_masked-gene-17.7	137.598	0.64647	0.305403	20.6863	5.41021e-06	0.00111704	DX39A
F3cond	maker-000175F-pred_gff_AUGUSTUS-gene-3.56	28.5002	-0.138762	0.151389	20.6854	5.41284e-06	0.00111704	SAM13
F3cond	maker-000307F-pred_gff_AUGUSTUS-gene-1.6	795.355	-0.621692	0.261422	20.5478	5.81601e-06	0.00118465	STAT1
F3cond	maker-000081F-pred_gff_AUGUSTUS-gene-30.7	1035.2	0.389761	0.197554	20.5034	5.95263e-06	0.00119694	PHKG1
F3cond	maker-000409F-pred_gff_AUGUSTUS-gene-3.47	374.041	-0.164423	0.125715	20.4082	6.2561e-06	0.00124203	S22FL
F3cond	maker-000013F-pred_gff_snap_masked-gene-55.46	189.22	0.211209	0.123871	20.1845	7.0321e-06	0.00137864	SEPHS1
F3cond	maker-000100F-pred_gff_AUGUSTUS-gene-24.5	554.718	0.17012	0.222517	20.1163	7.28731e-06	0.00141104	PSD13
F3cond	maker-000011F-pred_gff_genemark-gene-64.10	745.372	0.0308137	0.183472	20.0289	7.6281e-06	0.00144144	TRI35
F3cond	maker-000117F-pred_gff_AUGUSTUS-gene-21.23	691.381	0.548618	0.511022	20.0372	7.59518e-06	0.00144144	NA
F3cond	maker-000002F-pred_gff_AUGUSTUS-gene-68.3	86.1536	0.289859	0.150617	19.8514	8.36993e-06	0.00149175	DJC21
F3cond	maker-000027F-pred_gff_AUGUSTUS-gene-59.3	27.1795	0.183362	0.25185	19.8607	8.32971e-06	0.00149175	NA
F3cond	maker-000077F-pred_gff_AUGUSTUS-gene-20.11	71.3127	0.0146037	0.16728	19.9373	8.00242e-06	0.00149175	RG1BA
F3cond	maker-000229F-pred_gff_genemark-gene-8.16	24.2541	-0.354759	0.278538	19.9022	8.15077e-06	0.00149175	NA
F3cond	maker-000332F-pred_gff_genemark-gene-5.81	52.6849	-0.120166	0.131249	19.8713	8.28366e-06	0.00149175	NA
F3cond	maker-000018F-pred_gff_AUGUSTUS-gene-38.3	9.92207	-0.532635	0.298279	19.7114	9.00642e-06	0.00151713	SYNCI
F3cond	maker-000029F-pred_gff_AUGUSTUS-gene-5.2	57.748	0.0165792	0.21255	19.7684	8.74165e-06	0.00151713	NA
F3cond	maker-000087F-pred_gff_AUGUSTUS-gene-37.4	1872.76	-0.353645	0.134733	19.6931	9.09271e-06	0.00151713	A1AT
F3cond	maker-000087F-pred_gff_AUGUSTUS-gene-5.58	843.581	0.119602	0.167684	19.7702	8.73334e-06	0.00151713	FDX1
F3cond	maker-000253F-pred_gff_genemark-gene-9.66	71.5911	-0.556912	0.383454	19.7477	8.83657e-06	0.00151713	RO52
F3cond	maker-000426F-pred_gff_AUGUSTUS-gene-2.1	288.073	0.139429	0.141269	19.721	8.9609e-06	0.00151713	NA
F3cond	maker-000003F-pred_gff_AUGUSTUS-gene-49.7	833.907	0.567577	0.209242	19.6089	9.50249e-06	0.00155247	SYTC
F3cond	maker-000011F-pred_gff_AUGUSTUS-gene-48.1	121.859	0.156001	0.115141	19.6229	9.43329e-06	0.00155247	NUP37
F3cond	maker-000033F-pred_gff_AUGUSTUS-gene-56.12	142.35	0.276486	0.205096	19.5654	9.72124e-06	0.00157183	NUDT8
F3cond	maker-000069F-pred_gff_AUGUSTUS-gene-40.2	92.9842	0.300745	0.18334	19.512	9.99671e-06	0.00159988	TMPS9
F3cond	maker-000016F-pred_gff_AUGUSTUS-gene-27.11	11.4139	-0.00815261	0.394578	19.475	1.01923e-05	0.00161471	NDK6
F3cond	maker-000003F-pred_gff_AUGUSTUS-gene-78.60	231.566	0.265427	0.151702	19.3451	1.09097e-05	0.00163836	NA
F3cond	maker-000024F-pred_gff_genemark-gene-43.49	1457.25	0.187513	0.110069	19.3371	1.09554e-05	0.00163836	F10A1
F3cond	maker-000104F-pred_gff_snap_masked-gene-7.7	30.2669	0.309185	0.181246	19.3724	1.07548e-05	0.00163836	NA
F3cond	maker-000184F-pred_gff_genemark-gene-8.13	159.595	0.276891	0.143984	19.3349	1.09684e-05	0.00163836	NA
F3cond	maker-000229F-pred_gff_snap_masked-gene-8.39	55.6522	-0.378872	0.275583	19.3998	1.06018e-05	0.00163836	R1441
F3cond	maker-000539F-pred_gff_AUGUSTUS-gene-0.10	152.149	-0.553413	0.339851	19.3899	1.06569e-05	0.00163836	NA
F3cond	maker-000176F-pred_gff_AUGUSTUS-gene-3.3	130.143	0.584097	0.185092	19.3069	1.11305e-05	0.0016469	RM37
F3cond	maker-000097F-pred_gff_AUGUSTUS-gene-21.29	173.688	-0.249472	0.310029	19.2229	1.16311e-05	0.00170488	NTF2
F3cond	maker-000061F-pred_gff_AUGUSTUS-gene-28.3	1154.35	-0.309608	0.166259	19.1459	1.211e-05	0.00171805	BHE40
F3cond	maker-000239F-pred_gff_AUGUSTUS-gene-7.22	119.628	0.232287	0.276206	19.1405	1.21439e-05	0.00171805	RT4I1
F3cond	maker-000432F-pred_gff_AUGUSTUS-gene-1.0	119.993	0.879006	0.267764	19.1381	1.21591e-05	0.00171805	NA
F3cond	maker-000491F-pred_gff_AUGUSTUS-gene-0.9	556.165	-2.04049	0.7714	19.1419	1.2135e-05	0.00171805	VIT
F3cond	maker-000003F-pred_gff_AUGUSTUS-gene-6.23	24.5593	0.186076	0.155365	18.962	1.3335e-05	0.00175753	INP5E
F3cond	maker-000008F-pred_gff_AUGUSTUS-gene-36.8	85.0596	0.31388	0.207927	19.0773	1.2553e-05	0.00175753	NA
F3cond	maker-000072F-pred_gff_AUGUSTUS-gene-30.56	185.472	0.170422	0.158196	18.9751	1.32434e-05	0.00175753	COX6A
F3cond	maker-000073F-pred_gff_AUGUSTUS-gene-26.13	1874.03	-0.130393	0.137859	18.9848	1.31766e-05	0.00175753	LRC58
F3cond	maker-000079F-pred_gff_snap_masked-gene-14.38	855.629	-0.141325	0.121407	19.0155	1.2966e-05	0.00175753	NA
F3cond	maker-000090F-pred_gff_genemark-gene-7.41	807.148	-0.00842357	0.185178	19.0046	1.30403e-05	0.00175753	ASML
F3cond	maker-000092F-pred_gff_AUGUSTUS-gene-32.43	759.547	0.244778	0.0918351	19.0508	1.27285e-05	0.00175753	STIP1
F3cond	maker-000217F-pred_gff_AUGUSTUS-gene-4.42	105.73	0.465973	0.162489	19.0091	1.30099e-05	0.00175753	DPH5
F3cond	maker-000021F-pred_gff_AUGUSTUS-gene-4.23	133.709	0.290835	0.119461	18.9206	1.36271e-05	0.00178107	GPAA1
F3cond	maker-000061F-pred_gff_AUGUSTUS-gene-6.18	124.157	-0.00018369	0.305363	18.9034	1.37507e-05	0.00178236	MED20
F3cond	maker-000002F-pred_gff_AUGUSTUS-gene-47.17	1071.79	0.211222	0.28881	18.8844	1.38886e-05	0.00178549	NA
F3cond	maker-000118F-pred_gff_AUGUSTUS-gene-26.1	276.006	0.162672	0.202764	18.7983	1.45295e-05	0.00185268	AP4A
F3cond	maker-000051F-pred_gff_AUGUSTUS-gene-37.63	209.79	0.17702	0.221949	18.746	1.49334e-05	0.00187635	PHP14
F3cond	maker-000052F-pred_gff_AUGUSTUS-gene-32.1	639.59	0.25787	0.11988	18.7434	1.49544e-05	0.00187635	H2AY
F3cond	maker-000107F-pred_gff_AUGUSTUS-gene-5.36	142.187	-0.602687	0.340675	18.7215	1.51266e-05	0.0018829	ADCY2
F3cond	maker-000049F-pred_gff_AUGUSTUS-gene-19.1	28.8853	0.352837	0.372494	18.6902	1.5377e-05	0.00189899	NA
F3cond	maker-000360F-pred_gff_snap_masked-gene-4.182	1189.47	0.0923335	0.186839	18.657	1.56473e-05	0.00191728	NDUS8
F3cond	maker-000021F-pred_gff_genemark-gene-4.36	109.482	0.266204	0.190645	18.6036	1.60918e-05	0.00194142	NA
F3cond	maker-000280F-pred_gff_AUGUSTUS-gene-3.1	2352.21	-0.303645	0.129453	18.6067	1.60651e-05	0.00194142	CFAD
F3cond	maker-000008F-pred_gff_AUGUSTUS-gene-18.1	262.344	1.07817	0.275801	18.5715	1.63652e-05	0.00195932	SYLC
F3cond	maker-000107F-pred_gff_genemark-gene-28.69	141.868	0.291074	0.225058	18.5031	1.69632e-05	0.00201553	RM46
F3cond	maker-000143F-pred_gff_AUGUSTUS-gene-8.0	155.97	0.295839	0.170031	18.4666	1.72906e-05	0.00203899	MIC27
F3cond	maker-000040F-pred_gff_AUGUSTUS-gene-25.6	269.136	0.247685	0.303052	18.4517	1.74261e-05	0.00203963	NA
F3cond	maker-000010F-pred_gff_AUGUSTUS-gene-84.0	1734.06	0.0818589	0.148815	18.4225	1.76958e-05	0.00205586	NDUB4
F3cond	maker-000351F-pred_gff_AUGUSTUS-gene-2.11	645.367	0.260731	0.137196	18.4042	1.78663e-05	0.0020604	PCCA
F3cond	maker-000019F-pred_gff_AUGUSTUS-gene-34.2	673.999	-0.151241	0.306632	18.3855	1.80429e-05	0.00206558	CDN1A
F3cond	maker-000007F-pred_gff_AUGUSTUS-gene-76.6	1688.81	-0.182792	0.19995	18.3542	1.83414e-05	0.00206954	S2536
F3cond	maker-000151F-pred_gff_AUGUSTUS-gene-21.93	7504.52	0.100168	0.126827	18.359	1.82951e-05	0.00206954	NA
F3cond	maker-000024F-pred_gff_AUGUSTUS-gene-24.2	33.8719	0.0537609	0.266848	18.3041	1.88303e-05	0.00210954	THOC6
F3cond	maker-000002F-pred_gff_AUGUSTUS-gene-68.4	31.0477	-0.0466327	0.302324	18.2285	1.95929e-05	0.00214604	AGT2
F3cond	maker-000007F-pred_gff_AUGUSTUS-gene-47.28	83.6417	-0.308628	0.157272	18.217	1.97111e-05	0.00214604	FZR1
F3cond	maker-000025F-pred_gff_AUGUSTUS-gene-4.15	120.438	0.324753	0.183783	18.1915	1.99772e-05	0.00214604	NA
F3cond	maker-000079F-pred_gff_AUGUSTUS-gene-34.4	613.196	0.117623	0.0953458	18.2341	1.95352e-05	0.00214604	FAF2
F3cond	maker-000087F-pred_gff_AUGUSTUS-gene-35.0	251.853	0.204284	0.152539	18.2021	1.9866e-05	0.00214604	RT09
F3cond	maker-000263F-pred_gff_genemark-gene-5.25	1647.41	0.139324	0.322319	18.2372	1.95034e-05	0.00214604	ANGL4
F3cond	maker-000007F-pred_gff_AUGUSTUS-gene-50.8	104.06	0.546553	0.266305	18.1583	2.03284e-05	0.00216538	NA
F3cond	maker-000039F-pred_gff_AUGUSTUS-gene-33.1	181.073	0.25115	0.165103	18.1485	2.04333e-05	0.00216538	RM01
F3cond	maker-000138F-pred_gff_AUGUSTUS-gene-5.47	221.682	-0.462014	0.268807	18.1353	2.05749e-05	0.00216575	SEM5B
F3cond	maker-000121F-pred_gff_AUGUSTUS-gene-15.46	369.059	0.268061	0.158406	18.0778	2.12055e-05	0.00221725	PSMD8
F3cond	maker-000048F-pred_gff_genemark-gene-45.19	43.1041	-0.148021	0.134071	18.043	2.15968e-05	0.00222845	TRI18
F3cond	maker-000266F-pred_gff_AUGUSTUS-gene-5.78	366.954	0.230511	0.304244	18.0489	2.153e-05	0.00222845	H2AZ
F3cond	maker-000083F-pred_gff_AUGUSTUS-gene-10.0	754.007	-0.109919	0.140972	18.0218	2.18386e-05	0.00223867	SGK1
F3cond	maker-000024F-pred_gff_AUGUSTUS-gene-50.4	66.3932	0.339074	0.128233	17.9848	2.22679e-05	0.00225322	RRP7A
F3cond	maker-000452F-pred_gff_AUGUSTUS-gene-1.15	74.967	-0.0802287	0.233459	17.985	2.22651e-05	0.00225322	UBA1L
F3cond	maker-000087F-pred_gff_AUGUSTUS-gene-5.6	656.877	-0.0932284	0.103385	17.9675	2.24705e-05	0.00225915	ATG13
F3cond	maker-000022F-pred_gff_AUGUSTUS-gene-57.19	256.76	0.557819	0.314369	17.9418	2.27765e-05	0.00226093	NUBP2
F3cond	maker-000061F-pred_gff_AUGUSTUS-gene-48.60	1230.16	-0.0322405	0.275367	17.9475	2.27086e-05	0.00226093	PSA5
F3cond	maker-000005F-pred_gff_AUGUSTUS-gene-41.24	188.973	-0.134007	0.0973495	17.9102	2.31577e-05	0.00228431	KIRR1
F3cond	maker-000132F-pred_gff_AUGUSTUS-gene-17.0	315.739	0.27766	0.178677	17.8893	2.34128e-05	0.00229504	RT18B
F3cond	maker-000211F-pred_gff_AUGUSTUS-gene-5.9	756.841	0.144304	0.155928	17.8666	2.36942e-05	0.0023082	PRS10
F3cond	maker-000003F-pred_gff_AUGUSTUS-gene-50.12	886.337	0.0663804	0.106939	17.8387	2.40441e-05	0.00232691	MCCB
F3cond	maker-000039F-pred_gff_AUGUSTUS-gene-18.8	2298.46	-0.266246	0.155928	17.8045	2.44797e-05	0.00232691	NA
F3cond	maker-000163F-pred_gff_AUGUSTUS-gene-3.61	84.2595	0.759007	0.250245	17.8191	2.42927e-05	0.00232691	NA
F3cond	maker-000221F-pred_gff_AUGUSTUS-gene-4.74	499.263	0.122069	0.170295	17.8102	2.44068e-05	0.00232691	ILF2
F3cond	maker-000162F-pred_gff_AUGUSTUS-gene-12.1	99.9447	-0.482667	0.27161	17.7805	2.47906e-05	0.00234226	IFIH1
F3cond	maker-000044F-pred_gff_AUGUSTUS-gene-48.2	128.926	0.590741	0.17748	17.7565	2.51053e-05	0.0023578	MET17
F3cond	maker-000069F-pred_gff_AUGUSTUS-gene-12.26	383.365	0.919702	0.344202	17.7033	2.58181e-05	0.00239604	RS27
F3cond	maker-000132F-pred_gff_AUGUSTUS-gene-15.16	323.687	0.155268	0.119051	17.7089	2.57423e-05	0.00239604	SAC1A
F3cond	maker-000003F-pred_gff_AUGUSTUS-gene-30.54	78.2475	0.430019	0.273418	17.6197	2.69781e-05	0.00244558	COQ5
F3cond	maker-000004F-pred_gff_AUGUSTUS-gene-79.4	36.1687	0.20573	0.229451	17.5703	2.76882e-05	0.00244558	NA
F3cond	maker-000005F-pred_gff_AUGUSTUS-gene-41.23	2211.49	0.00062283	0.149155	17.6522	2.65209e-05	0.00244558	NDUS2
F3cond	maker-000007F-pred_gff_AUGUSTUS-gene-47.2	34405.3	-0.307967	0.129943	17.6267	2.68786e-05	0.00244558	NA
F3cond	maker-000015F-pred_gff_AUGUSTUS-gene-2.16	132.416	0.322272	0.171529	17.5915	2.73814e-05	0.00244558	RM28
F3cond	maker-000029F-pred_gff_AUGUSTUS-gene-44.31	711.796	0.220733	0.122941	17.5741	2.76326e-05	0.00244558	PCCB
F3cond	maker-000093F-pred_gff_AUGUSTUS-gene-18.20	173.624	0.462413	0.169835	17.5657	2.77553e-05	0.00244558	NA
F3cond	maker-000118F-pred_gff_AUGUSTUS-gene-5.11	17.0171	0.2862	0.209975	17.5764	2.75997e-05	0.00244558	PUSL1
F3cond	maker-000184F-pred_gff_AUGUSTUS-gene-8.5	138.547	0.235971	0.138507	17.6224	2.69394e-05	0.00244558	NTF2
F3cond	maker-000270F-pred_gff_AUGUSTUS-gene-2.0	488.475	0.127025	0.192631	17.539	2.81478e-05	0.00246631	HIBCH
F3cond	maker-000013F-pred_gff_AUGUSTUS-gene-44.2	25.567	-0.510057	0.699973	17.3796	3.0609e-05	0.00266706	BMAL2
F3cond	maker-000017F-pred_gff_AUGUSTUS-gene-79.49	514.606	0.318594	0.168833	17.2962	3.19823e-05	0.00276927	PRS6B
F3cond	maker-000022F-pred_gff_AUGUSTUS-gene-72.1	186.58	0.260713	0.306326	17.2607	3.25849e-05	0.00276927	PELO
F3cond	maker-000081F-pred_gff_genemark-gene-25.78	7.90232	-0.86865	0.346654	17.2561	3.26648e-05	0.00276927	NA
F3cond	maker-000136F-pred_gff_AUGUSTUS-gene-16.8	39.907	0.434463	0.255106	17.2573	3.26443e-05	0.00276927	CSTF1
F3cond	maker-000278F-pred_gff_AUGUSTUS-gene-8.100	208.724	-0.0894903	0.0730769	17.2744	3.23521e-05	0.00276927	CYLD
F3cond	maker-000096F-pred_gff_AUGUSTUS-gene-7.75	4949.66	-0.282742	0.121042	17.2271	3.31673e-05	0.00279675	GLCNE
F3cond	maker-000036F-pred_gff_AUGUSTUS-gene-28.14	1456.42	-0.039791	0.0795287	17.1825	3.39544e-05	0.00284781	NA
F3cond	maker-000036F-pred_gff_AUGUSTUS-gene-58.0	35.689	-0.0444885	0.161546	17.1224	3.50468e-05	0.00284805	NA
F3cond	maker-000054F-pred_gff_AUGUSTUS-gene-4.7	29.9774	0.0663539	0.369325	17.1271	3.49603e-05	0.00284805	NA
F3cond	maker-000092F-pred_gff_AUGUSTUS-gene-8.6	80.298	-0.319083	0.191909	17.1421	3.46848e-05	0.00284805	KSR1
F3cond	maker-000148F-pred_gff_snap_masked-gene-3.27	59.3924	-0.860827	0.281023	17.1475	3.45858e-05	0.00284805	GPC5B
F3cond	maker-000224F-pred_gff_AUGUSTUS-gene-11.0	278.57	-0.202828	0.0800967	17.1568	3.44177e-05	0.00284805	HEXA
F3cond	maker-000332F-pred_gff_AUGUSTUS-gene-5.7	544.394	0.326309	0.215086	17.1419	3.46878e-05	0.00284805	NFH
F3cond	maker-000000F-pred_gff_AUGUSTUS-gene-95.16	15.9694	0.364726	0.22791	17.0756	3.59217e-05	0.0029041	TM145
F3cond	maker-000183F-pred_gff_AUGUSTUS-gene-3.4	525.844	-0.0967671	0.101823	17.0472	3.64625e-05	0.0029327	AKP8L
F3cond	maker-000074F-pred_gff_AUGUSTUS-gene-30.45	7261.98	0.0953338	0.135837	17.0282	3.68281e-05	0.002947	SEPHS1
F3cond	maker-000069F-pred_gff_AUGUSTUS-gene-10.9	295.277	0.208819	0.160651	16.9707	3.79603e-05	0.00302218	NA
F3cond	maker-000161F-pred_gff_AUGUSTUS-gene-12.1	1228.93	-0.474008	0.190505	16.9495	3.83869e-05	0.00304071	ZCCHV
F3cond	maker-000272F-pred_gff_AUGUSTUS-gene-8.2	93.0118	0.384354	0.176698	16.9348	3.86859e-05	0.003049	NA
F3cond	maker-000045F-pred_gff_AUGUSTUS-gene-36.135	69.56	0.201275	0.215342	16.8429	4.06054e-05	0.00318428	EMC6
F3cond	maker-000007F-pred_gff_AUGUSTUS-gene-47.1	37.7128	-0.474098	0.288979	16.805	4.14239e-05	0.00322764	PGM1
F3cond	maker-000227F-pred_gff_AUGUSTUS-gene-6.19	15090.1	-1.11503	1.10604	16.7983	4.15699e-05	0.00322764	APOEB
F3cond	maker-000340F-pred_gff_AUGUSTUS-gene-5.75	25.2243	-0.198776	0.299973	16.7692	4.22135e-05	0.00326146	NA
F3cond	maker-000036F-pred_gff_snap_masked-gene-18.57	61.987	0.328469	0.345111	16.6876	4.40679e-05	0.00338805	VW5B1
F3cond	maker-000016F-pred_gff_AUGUSTUS-gene-48.21	604.512	-0.114531	0.268263	16.6726	4.44189e-05	0.00339837	PPAC
F3cond	maker-000006F-pred_gff_AUGUSTUS-gene-38.66	15.7334	-0.411922	0.334481	16.618	4.57151e-05	0.00341961	CROCC
F3cond	maker-000022F-pred_gff_AUGUSTUS-gene-65.2	22.8504	-0.233663	0.371453	16.6205	4.56545e-05	0.00341961	NA
F3cond	maker-000040F-pred_gff_AUGUSTUS-gene-58.2	132.682	0.225258	0.125408	16.615	4.57867e-05	0.00341961	NA
F3cond	maker-000141F-pred_gff_AUGUSTUS-gene-19.32	135.088	0.460315	0.199466	16.6309	4.54058e-05	0.00341961	ABCB8
F3cond	maker-000270F-pred_gff_AUGUSTUS-gene-5.101	112.712	0.16697	0.162857	16.6178	4.57203e-05	0.00341961	BCS1
F3cond	maker-000010F-pred_gff_AUGUSTUS-gene-85.37	8514.51	0.206141	0.123755	16.5514	4.73494e-05	0.00351956	HGD
F3cond	maker-000002F-pred_gff_genemark-gene-62.18	487.021	0.118974	0.114494	16.5203	4.8131e-05	0.00356078	RD23B
F3cond	maker-000002F-pred_gff_AUGUSTUS-gene-20.6	150.508	-0.0859432	0.230551	16.506	4.84966e-05	0.00357099	KDM2B
F3cond	maker-000300F-pred_gff_AUGUSTUS-gene-3.3	11712.3	-1.82487	1.05703	16.4875	4.89715e-05	0.00358911	CHIA
F3cond	maker-000001F-pred_gff_AUGUSTUS-gene-122.28	79.4216	-0.189139	0.232692	16.4119	5.09654e-05	0.00367198	KLF11
F3cond	maker-000002F-pred_gff_AUGUSTUS-gene-3.7	454.212	-0.290042	0.177183	16.4351	5.03455e-05	0.00367198	NA
F3cond	maker-000006F-pred_gff_AUGUSTUS-gene-92.10	16.2689	-1.35931	0.641078	16.4091	5.10387e-05	0.00367198	NA
F3cond	maker-000164F-pred_gff_AUGUSTUS-gene-11.12	381.302	-0.215637	0.129711	16.4235	5.06542e-05	0.00367198	FBX8
F3cond	maker-000122F-pred_gff_AUGUSTUS-gene-20.12	491.418	0.0906607	0.128319	16.3638	5.22753e-05	0.00374377	SQOR
F3cond	maker-000264F-pred_gff_AUGUSTUS-gene-8.13	243.938	0.619029	0.22449	16.3527	5.25799e-05	0.00374847	EI2BA
F3cond	maker-000141F-pred_gff_AUGUSTUS-gene-6.2	29.6489	0.712142	0.212913	16.3188	5.35316e-05	0.00379905	NA
F3cond	maker-000017F-pred_gff_AUGUSTUS-gene-28.4	294.887	-0.18127	0.151243	16.3081	5.38334e-05	0.00380326	PTSS1
F3cond	maker-000045F-pred_gff_AUGUSTUS-gene-5.34	780.037	0.625835	0.217032	16.2885	5.43919e-05	0.0038084	C1QBP
F3cond	maker-000067F-pred_gff_AUGUSTUS-gene-25.66	138.003	-0.421835	0.169505	16.2921	5.42912e-05	0.0038084	FZD8
F3cond	maker-000316F-pred_gff_AUGUSTUS-gene-4.25	64.1338	0.19868	0.274321	16.2742	5.48054e-05	0.0038203	NA
F3cond	maker-000001F-pred_gff_AUGUSTUS-gene-62.11	2044.37	0.0230939	0.0989485	16.2549	5.53666e-05	0.00382541	PRP39
F3cond	maker-000082F-pred_gff_AUGUSTUS-gene-28.1	1145.37	0.0111177	0.212338	16.2585	5.5262e-05	0.00382541	NA
F3cond	maker-000045F-pred_gff_AUGUSTUS-gene-36.93	76841.2	0.195092	0.119961	16.2383	5.58542e-05	0.00384218	HSP7C
F3cond	maker-000045F-pred_gff_AUGUSTUS-gene-9.4	54.9944	0.242672	0.308832	16.1856	5.74277e-05	0.00391607	PTH2
F3cond	maker-000092F-pred_gff_AUGUSTUS-gene-23.6	232.924	0.0490971	0.165617	16.1894	5.73146e-05	0.00391607	TMLH
F3cond	maker-000160F-pred_gff_AUGUSTUS-gene-20.6	82.239	0.623558	0.242659	16.1677	5.79729e-05	0.00393614	INT8
F3cond	maker-000038F-pred_gff_AUGUSTUS-gene-59.2	389.524	0.0866916	0.14396	16.131	5.91075e-05	0.00399587	PRS6A
F3cond	maker-000013F-pred_gff_snap_masked-gene-45.19	15.1467	0.232984	0.190233	16.0996	6.00967e-05	0.00404531	RPC2
F3cond	maker-000017F-pred_gff_AUGUSTUS-gene-79.9	126.416	0.577739	0.170689	16.0674	6.11284e-05	0.00406245	MTX1
F3cond	maker-000022F-pred_gff_genemark-gene-77.38	398.661	0.342903	0.174705	16.0812	6.06825e-05	0.00406245	PRS8
F3cond	maker-000082F-pred_gff_AUGUSTUS-gene-3.0	88.3794	-0.353118	0.232749	16.0692	6.10707e-05	0.00406245	LYAM2
F3cond	maker-000165F-pred_gff_AUGUSTUS-gene-15.30	323.118	-0.0218746	0.257338	16.0517	6.16361e-05	0.00407891	NA
F3cond	maker-000007F-pred_gff_AUGUSTUS-gene-94.32	2998.64	-0.108209	0.268226	16.0296	6.23585e-05	0.00410937	NA
F3cond	maker-000013F-pred_gff_AUGUSTUS-gene-55.2	103248	-2.04378	0.559839	15.9867	6.37884e-05	0.00415359	NA
F3cond	maker-000061F-pred_gff_AUGUSTUS-gene-6.27	104.295	1.15806	0.405394	15.9857	6.38239e-05	0.00415359	NA
F3cond	maker-000062F-pred_gff_snap_masked-gene-29.32	21.9551	0.245089	0.300134	15.9903	6.3667e-05	0.00415359	DCPS
F3cond	maker-000161F-pred_gff_AUGUSTUS-gene-20.57	816.329	0.154171	0.122604	15.9175	6.61655e-05	0.00428818	NA
F3cond	maker-000008F-pred_gff_AUGUSTUS-gene-1.3	76.8586	0.140026	0.147147	15.9044	6.6625e-05	0.00430019	P4HA2
F3cond	maker-000079F-pred_gff_AUGUSTUS-gene-21.4	176.801	0.405062	0.214202	15.8533	6.84479e-05	0.00438282	NA
F3cond	maker-000108F-pred_gff_AUGUSTUS-gene-13.31	248.694	0.172767	0.168084	15.8451	6.87436e-05	0.00438282	NCBP2
F3cond	maker-000228F-pred_gff_AUGUSTUS-gene-2.39	39.3878	0.342647	0.193523	15.8502	6.85609e-05	0.00438282	OMA1
F3cond	maker-000082F-pred_gff_snap_masked-gene-28.17	163.893	0.018356	0.361721	15.8352	6.91037e-05	0.00438794	PRS57
F3cond	maker-000318F-pred_gff_AUGUSTUS-gene-6.51	228.801	-0.0574601	0.123998	15.7893	7.08022e-05	0.00447767	CXXC5
F3cond	maker-000019F-pred_gff_AUGUSTUS-gene-77.49	90.0564	0.223191	0.298321	15.728	7.31352e-05	0.00456993	IMDH3
F3cond	maker-000091F-pred_gff_AUGUSTUS-gene-17.4	533.114	-0.216208	0.122748	15.7421	7.25916e-05	0.00456993	NA
F3cond	maker-000097F-pred_gff_snap_masked-gene-21.39	182.789	-0.0857398	0.110669	15.7327	7.29502e-05	0.00456993	LYRIC
F3cond	maker-000040F-pred_gff_snap_masked-gene-15.29	356.551	0.578042	0.143355	15.6896	7.46343e-05	0.0046451	SRSF7
F3cond	maker-000003F-pred_gff_AUGUSTUS-gene-109.8	80.8907	0.118914	0.213133	15.6801	7.5009e-05	0.00464621	NA
F3cond	maker-000026F-pred_gff_AUGUSTUS-gene-4.1	223.157	0.267905	0.150552	15.6742	7.52447e-05	0.00464621	NA
F3cond	maker-000162F-pred_gff_AUGUSTUS-gene-14.5	107.342	-0.304098	0.290704	15.6543	7.60382e-05	0.0046768	WSDU1
F3cond	maker-000000F-pred_gff_AUGUSTUS-gene-95.15	76.3389	0.279823	0.209482	15.646	7.63721e-05	0.00467899	RM17
F3cond	maker-000320F-pred_gff_snap_masked-gene-2.10	1563.12	0.385687	0.165643	15.6188	7.74788e-05	0.00472832	CH60
F3cond	maker-000000F-pred_gff_AUGUSTUS-gene-95.44	382.981	0.163273	0.139367	15.5518	8.02736e-05	0.00484249	DDX6
F3cond	maker-000083F-pred_gff_AUGUSTUS-gene-10.2	1298.97	0.332036	0.149906	15.5518	8.02759e-05	0.00484249	IF2B
F3cond	maker-000228F-pred_gff_AUGUSTUS-gene-2.46	237.639	0.103615	0.264483	15.5602	7.99172e-05	0.00484249	ITPA
F3cond	maker-000053F-pred_gff_AUGUSTUS-gene-34.1	349.251	-0.388075	0.280537	15.469	8.38695e-05	0.00501234	ACSL1
F3cond	maker-000092F-pred_gff_AUGUSTUS-gene-25.13	11.0412	-0.424309	0.448488	15.468	8.3916e-05	0.00501234	GBRA3
F3cond	maker-000151F-pred_gff_genemark-gene-11.25	405.676	0.219335	0.238053	15.4649	8.40504e-05	0.00501234	NA
F3cond	maker-000039F-pred_gff_AUGUSTUS-gene-23.3	1716.34	-1.61729	0.968999	15.4477	8.4818e-05	0.00503896	NA
F3cond	maker-000003F-pred_gff_AUGUSTUS-gene-11.16	48	0.417038	0.220276	15.4021	8.68898e-05	0.00514256	PPIL3
F3cond	maker-000116F-pred_gff_genemark-gene-20.36	375.032	0.210243	0.155127	15.3883	8.75305e-05	0.00516101	BAZ2A
F3cond	maker-000015F-pred_gff_AUGUSTUS-gene-6.10	28.8314	0.364521	0.207085	15.3758	8.81076e-05	0.00517558	NA
F3cond	maker-000032F-pred_gff_AUGUSTUS-gene-30.3	133.313	0.0856163	0.17995	15.3643	8.86482e-05	0.0051879	RT06
F3cond	maker-000070F-pred_gff_AUGUSTUS-gene-33.6	761.228	0.0178394	0.249089	15.3441	8.96009e-05	0.0052201	SEM1
F3cond	maker-000073F-pred_gff_AUGUSTUS-gene-32.25	489.564	0.105653	0.251995	15.3385	8.98639e-05	0.0052201	RAB20
F3cond	maker-000036F-pred_gff_AUGUSTUS-gene-10.8	499.683	0.101915	0.286854	15.3314	9.02047e-05	0.00522055	PFD4
F3cond	maker-000110F-pred_gff_snap_masked-gene-18.27	952.029	0.08901	0.203091	15.3112	9.11729e-05	0.00523793	NDUV2
F3cond	maker-000128F-pred_gff_AUGUSTUS-gene-22.7	15.757	-0.616512	0.692558	15.3135	9.10648e-05	0.00523793	NFIL3
F3cond	maker-000174F-pred_gff_AUGUSTUS-gene-18.48	131.012	-0.0465548	0.111775	15.2714	9.31179e-05	0.00533015	BAP18
F3cond	maker-000003F-pred_gff_AUGUSTUS-gene-77.18	5572.42	-0.0273425	0.18212	15.2161	9.58844e-05	0.00546855	ATPA
F3cond	maker-000000F-pred_gff_genemark-gene-104.4	162.757	0.32287	0.198254	15.1834	9.7555e-05	0.00554367	ABHGA
F3cond	maker-000314F-pred_gff_AUGUSTUS-gene-3.145	914.647	0.186394	0.219132	15.1753	9.79785e-05	0.00554763	RET1
F3cond	maker-000072F-pred_gff_AUGUSTUS-gene-34.24	189.169	-0.0594407	0.101604	15.1323	0.000100233	0.00565488	KLH22
F3cond	maker-000224F-pred_gff_AUGUSTUS-gene-6.7	133.502	0.333824	0.251339	15.1152	0.000101148	0.00566573	MO4L1
F3cond	maker-000288F-pred_gff_AUGUSTUS-gene-7.127	787.404	-0.00818889	0.265292	15.1184	0.000100976	0.00566573	AEBP2
F3cond	maker-000061F-pred_gff_AUGUSTUS-gene-4.86	102.695	0.407262	0.255653	15.1027	0.000101817	0.00568293	NDUF3
F3cond	maker-000017F-pred_gff_AUGUSTUS-gene-22.24	113.292	0.300692	0.13864	15.0799	0.000103057	0.005683	ACL4
F3cond	maker-000026F-pred_gff_AUGUSTUS-gene-55.42	399.935	-0.235089	0.12232	15.0859	0.000102727	0.005683	ZRAN1
F3cond	maker-000061F-pred_gff_AUGUSTUS-gene-35.4	37.5785	-1.11316	0.654024	15.076	0.000103268	0.005683	GDF11
F3cond	maker-000214F-pred_gff_AUGUSTUS-gene-12.60	684.373	0.0682647	0.223729	15.0815	0.000102966	0.005683	CERS2
F3cond	maker-000016F-pred_gff_AUGUSTUS-gene-59.8	70.3276	0.389663	0.232981	15.0529	0.000104539	0.00573286	AGM1
F3cond	maker-000269F-pred_gff_AUGUSTUS-gene-5.15	6247.04	0.227831	0.42918	15.0232	0.000106197	0.00580347	HCE1
F3cond	maker-000140F-pred_gff_genemark-gene-20.18	10.1436	0.174479	0.27906	15.0005	0.000107481	0.0058388	YHIT
F3cond	maker-000284F-pred_gff_AUGUSTUS-gene-1.36	112.659	0.40821	0.177366	14.9986	0.000107588	0.0058388	SNR40
F3cond	maker-000115F-pred_gff_genemark-gene-5.103	4708.81	-0.521435	0.330725	14.9741	0.000108995	0.00589475	HMOX
F3cond	maker-000006F-pred_gff_AUGUSTUS-gene-98.2	111.811	0.299357	0.330544	14.9476	0.000110536	0.00595754	RPAB3
F3cond	maker-000180F-pred_gff_AUGUSTUS-gene-1.0	917.475	0.0968622	0.0905146	14.9345	0.000111308	0.00597862	FACE1
F3cond	maker-000010F-pred_gff_AUGUSTUS-gene-55.3	383.261	0.229617	0.263515	14.9275	0.000111724	0.00598045	NA
F3cond	maker-000001F-pred_gff_AUGUSTUS-gene-142.61	629.502	0.137517	0.271103	14.9063	0.000112988	0.00602754	CX7A2
F3cond	maker-000004F-pred_gff_AUGUSTUS-gene-67.1	399.906	0.0183606	0.148047	14.8965	0.000113573	0.00603824	ZN333
F3cond	maker-000003F-pred_gff_AUGUSTUS-gene-37.35	87.1809	0.317015	0.157227	14.869	0.000115241	0.00610621	RT30
F3cond	maker-000164F-pred_gff_AUGUSTUS-gene-17.3	270.45	0.360344	0.194305	14.8524	0.00011626	0.00613946	RM04
F3cond	maker-000331F-pred_gff_AUGUSTUS-gene-3.2	79.4349	0.418687	0.231857	14.8376	0.000117177	0.00616714	COA7
F3cond	maker-000094F-pred_gff_AUGUSTUS-gene-3.52	915.766	-0.269785	0.146673	14.8005	0.000119503	0.00626849	T53I2
F3cond	maker-000013F-pred_gff_AUGUSTUS-gene-75.26	1163.33	-0.0780013	0.139765	14.7674	0.000121623	0.0062739	DCMC
F3cond	maker-000025F-pred_gff_AUGUSTUS-gene-59.22	241.228	0.117576	0.267619	14.7443	0.000123122	0.0062739	RM11
F3cond	maker-000046F-pred_gff_AUGUSTUS-gene-4.102	980.311	0.263849	0.199935	14.7799	0.000120819	0.0062739	6PGD
F3cond	maker-000061F-pred_gff_AUGUSTUS-gene-13.0	25740.5	0.0643067	0.225887	14.7523	0.000122595	0.0062739	GPX1
F3cond	maker-000061F-pred_gff_AUGUSTUS-gene-4.26	950.765	0.0990098	0.118632	14.7846	0.000120516	0.0062739	SSU72
F3cond	maker-000147F-pred_gff_AUGUSTUS-gene-5.67	188.55	-0.589083	0.371317	14.7591	0.000122155	0.0062739	KT222
F3cond	maker-000150F-pred_gff_AUGUSTUS-gene-4.2	244.029	0.876658	0.255392	14.743	0.000123206	0.0062739	LONM
F3cond	maker-000173F-pred_gff_AUGUSTUS-gene-4.0	619.856	0.17971	0.217893	14.7512	0.000122668	0.0062739	PSD12
F3cond	maker-000174F-pred_gff_AUGUSTUS-gene-5.41	157.902	-0.0241477	0.0795729	14.7743	0.000121174	0.0062739	RED
F3cond	maker-000027F-pred_gff_AUGUSTUS-gene-31.54	132.984	0.145928	0.116944	14.7301	0.000124047	0.00629629	NA
F3cond	maker-000177F-pred_gff_AUGUSTUS-gene-17.192	71.3844	0.516366	0.292988	14.722	0.000124586	0.00630323	TIM50
F3cond	maker-000096F-pred_gff_genemark-gene-9.11	3198.36	-0.162496	0.211504	14.6953	0.00012636	0.00637247	ATP5H
F3cond	maker-000111F-pred_gff_AUGUSTUS-gene-0.4	148.476	0.282872	0.162898	14.682	0.000127252	0.00639688	MMAA
F3cond	maker-000029F-pred_gff_AUGUSTUS-gene-13.20	79.4007	-0.159778	0.174288	14.6572	0.000128944	0.00646121	NA
F3cond	maker-000024F-pred_gff_AUGUSTUS-gene-66.0	887.739	0.147599	0.0951285	14.6082	0.00013234	0.00655288	Txn2
F3cond	maker-000035F-pred_gff_AUGUSTUS-gene-59.10	57.8291	0.353415	0.121183	14.6007	0.000132862	0.00655288	NA
F3cond	maker-000062F-pred_gff_snap_masked-gene-45.12	194.807	0.319086	0.154659	14.6215	0.000131404	0.00655288	NA
F3cond	maker-000320F-pred_gff_AUGUSTUS-gene-4.81	4836.15	-0.205922	0.271983	14.6165	0.000131757	0.00655288	PHOCN
F3cond	maker-000510F-pred_gff_AUGUSTUS-gene-1.33	258.765	0.312726	0.131431	14.6017	0.000132792	0.00655288	TXNL1
F3cond	maker-000019F-pred_gff_AUGUSTUS-gene-69.18	126.323	0.474779	0.178722	14.5832	0.000134106	0.00657463	FABD
F3cond	maker-000045F-pred_gff_AUGUSTUS-gene-8.1	112.634	0.499995	0.212945	14.5827	0.000134142	0.00657463	RUVB2
F3cond	maker-000049F-pred_gff_AUGUSTUS-gene-37.1	99.7608	0.347098	0.158003	14.5755	0.000134656	0.00657929	TRNT1
F3cond	maker-000024F-pred_gff_AUGUSTUS-gene-50.1	105.45	-0.167285	0.21016	14.5567	0.000136005	0.00660741	EMRE
F3cond	maker-000026F-pred_gff_AUGUSTUS-gene-53.0	419.418	0.233283	0.13445	14.5486	0.000136593	0.00660741	NA
F3cond	maker-000450F-pred_gff_AUGUSTUS-gene-1.2	346.604	0.118193	0.229019	14.5441	0.000136917	0.00660741	RM09
F3cond	maker-000650F-pred_gff_AUGUSTUS-gene-0.7	682.787	-2.80948	0.765289	14.5554	0.0001361	0.00660741	VIT
F3cond	maker-000032F-pred_gff_AUGUSTUS-gene-34.28	51.3906	0.839979	1.02092	14.5242	0.00013837	0.00663668	NA
F3cond	maker-000174F-pred_gff_AUGUSTUS-gene-16.0	93.5255	-0.379384	0.227876	14.5263	0.000138218	0.00663668	SO2B1
F3cond	maker-000002F-pred_gff_AUGUSTUS-gene-28.11	310.454	0.224412	0.101737	14.5123	0.000139244	0.00665826	DRG1
F3cond	maker-000000F-pred_gff_AUGUSTUS-gene-10.10	60.1067	-0.236255	0.29921	14.461	0.000143094	0.00680086	NR2F5
F3cond	maker-000104F-pred_gff_AUGUSTUS-gene-6.1	21.4902	0.0865668	0.207413	14.4625	0.000142978	0.00680086	HS3S1
F3cond	maker-000110F-pred_gff_AUGUSTUS-gene-2.13	3881.27	-0.252336	0.141538	14.4474	0.000144129	0.00682936	TTPA
F3cond	maker-000014F-pred_gff_AUGUSTUS-gene-73.3	52.2872	0.255177	0.319628	14.4348	0.000145098	0.00684247	MTDC
F3cond	maker-000040F-pred_gff_AUGUSTUS-gene-47.30	175.853	0.399682	0.176591	14.4283	0.000145595	0.00684247	NA
F3cond	maker-000370F-pred_gff_AUGUSTUS-gene-4.1	973.57	-0.345991	0.201688	14.4268	0.000145715	0.00684247	CCNG2
F3cond	maker-000008F-pred_gff_AUGUSTUS-gene-60.34	23.4972	0.488471	0.219531	14.413	0.000146788	0.00685188	NA
F3cond	maker-000018F-pred_gff_AUGUSTUS-gene-6.36	238.836	0.957363	0.226342	14.4166	0.000146504	0.00685188	ADHL
F3cond	maker-000456F-pred_gff_AUGUSTUS-gene-1.1	78.5826	-0.130556	0.171149	14.3995	0.000147843	0.00688062	FXL20
F3cond	maker-000005F-pred_gff_AUGUSTUS-gene-50.6	19.8621	-0.0552641	0.185724	14.3083	0.000155178	0.00712119	UFSP1
F3cond	maker-000008F-pred_gff_AUGUSTUS-gene-94.1	176.677	0.184078	0.174607	14.3016	0.000155736	0.00712119	RT31
F3cond	maker-000022F-pred_gff_AUGUSTUS-gene-50.31	80.7439	-0.210895	0.331975	14.3103	0.000155017	0.00712119	NA
F3cond	maker-000032F-pred_gff_AUGUSTUS-gene-27.2	778.355	0.199664	0.271571	14.3268	0.000153665	0.00712119	RM14
F3cond	maker-000122F-pred_gff_AUGUSTUS-gene-4.0	2698.21	0.017526	0.130023	14.3038	0.000155553	0.00712119	DHTK1
F3cond	maker-000306F-pred_gff_AUGUSTUS-gene-5.10	407.844	0.304405	0.159633	14.3227	0.000153995	0.00712119	NA
F3cond	maker-000025F-pred_gff_AUGUSTUS-gene-39.33	322.805	0.128961	0.298387	14.2903	0.000156671	0.00714312	RPB7
F3cond	maker-000082F-pred_gff_AUGUSTUS-gene-5.3	5185.53	0.0754958	0.118629	14.2835	0.000157236	0.00714807	CP2J2
F3cond	maker-000036F-pred_gff_AUGUSTUS-gene-44.29	432.217	0.00735767	0.171076	14.2568	0.000159481	0.00722919	NA
F3cond	maker-000014F-pred_gff_AUGUSTUS-gene-56.0	27.2252	0.210087	0.261596	14.2265	0.000162075	0.00730455	NA
F3cond	maker-000096F-pred_gff_AUGUSTUS-gene-27.19	710.313	0.134188	0.159026	14.2265	0.000162069	0.00730455	PGAM1
F3cond	maker-000118F-pred_gff_AUGUSTUS-gene-10.12	1346.71	-0.481853	0.757562	14.2158	0.000163	0.00732519	krt8
F3cond	maker-000028F-pred_gff_AUGUSTUS-gene-62.31	492.003	0.168795	0.144462	14.202	0.000164193	0.00735772	PSA1
F3cond	maker-000006F-pred_gff_AUGUSTUS-gene-7.0	110.142	0.100212	0.106724	14.1962	0.000164702	0.00735949	APC4
F3cond	maker-000002F-pred_gff_AUGUSTUS-gene-68.2	62.9613	0.440052	0.179968	14.179	0.000166218	0.00740617	NA
F3cond	maker-000027F-pred_gff_AUGUSTUS-gene-26.25	2434.64	-0.835394	0.316239	14.1549	0.000168356	0.00741711	INHBB
F3cond	maker-000029F-pred_gff_AUGUSTUS-gene-57.0	899.609	0.0895403	0.109627	14.1598	0.00016792	0.00741711	SUMO3
F3cond	maker-000069F-pred_gff_AUGUSTUS-gene-40.0	166.953	0.398919	0.198009	14.1639	0.000167553	0.00741711	NA
F3cond	maker-000427F-pred_gff_genemark-gene-2.105	4561.79	-0.35611	0.125938	14.1633	0.000167604	0.00741711	A2MG
F3cond	maker-000001F-pred_gff_AUGUSTUS-gene-24.0	734.454	0.0639104	0.232156	14.1378	0.000169897	0.00744319	PSA6
F3cond	maker-000372F-pred_gff_AUGUSTUS-gene-4.89	34.077	1.10698	0.382604	14.1393	0.000169758	0.00744319	NA
F3cond	maker-000055F-pred_gff_AUGUSTUS-gene-39.2	1193.35	-0.217658	0.163143	14.1203	0.000171479	0.00749159	TISDA
F3cond	maker-000124F-pred_gff_genemark-gene-5.77	328.639	0.0108415	0.23646	14.1097	0.000172455	0.00751331	RM32
F3cond	maker-000014F-pred_gff_AUGUSTUS-gene-49.31	92.4492	-0.164858	0.131355	14.093	0.000173988	0.00755909	PAR1
F3cond	maker-000177F-pred_gff_AUGUSTUS-gene-16.3	42.4009	-0.205605	0.152493	14.0778	0.000175402	0.00759947	P2Y14
F3cond	maker-000062F-pred_gff_AUGUSTUS-gene-4.101	797.927	0.25714	0.1361	14.0691	0.000176214	0.00761359	NA
F3cond	maker-000041F-pred_gff_snap_masked-gene-56.38	142.865	0.22525	0.22856	14.0499	0.000178027	0.00766216	NA
F3cond	maker-000049F-pred_gff_AUGUSTUS-gene-18.2	1483.07	0.228907	0.173533	14.0468	0.000178315	0.00766216	QCR1
F3cond	maker-000007F-pred_gff_snap_masked-gene-91.46	1443.29	-0.782416	0.270527	14.0304	0.00017988	0.00768728	TFE2
F3cond	maker-000031F-pred_gff_AUGUSTUS-gene-32.0	602.677	0.137075	0.230281	14.0347	0.00017947	0.00768728	PSDE
F3cond	maker-000011F-pred_gff_AUGUSTUS-gene-77.3	19.0644	-0.455122	0.372311	14.0101	0.000181829	0.00769364	UBP18
F3cond	maker-000022F-pred_gff_snap_masked-gene-22.31	277.272	0.275956	0.12008	14.0159	0.000181268	0.00769364	CPPED
F3cond	maker-000066F-pred_gff_AUGUSTUS-gene-23.35	379.63	0.0644552	0.108104	14.0085	0.000181991	0.00769364	RNF5
F3cond	maker-000155F-pred_gff_AUGUSTUS-gene-2.32	409.954	0.483076	0.180618	14.0229	0.000180595	0.00769364	NA
F3cond	maker-000224F-pred_gff_AUGUSTUS-gene-4.1	204.414	-0.0324806	0.165161	13.9878	0.000184002	0.00775778	EFC4A
F3cond	maker-000002F-pred_gff_AUGUSTUS-gene-97.18	157.922	0.22139	0.166406	13.9286	0.000189891	0.00798459	NA
F3cond	maker-000025F-pred_gff_AUGUSTUS-gene-12.6	125.766	0.50607	0.24869	13.9194	0.000190821	0.00800222	PRP19
F3cond	maker-000026F-pred_gff_AUGUSTUS-gene-31.0	2573.63	-0.231257	0.179451	13.9076	0.000192024	0.00801947	NBR1
F3cond	maker-000151F-pred_gff_AUGUSTUS-gene-8.28	1049.83	-0.114451	0.145394	13.9053	0.000192255	0.00801947	MKRN1
F3cond	maker-000216F-pred_gff_AUGUSTUS-gene-5.3	53.3906	0.401659	0.233586	13.8961	0.000193202	0.00803761	SFXN4
F3cond	maker-000096F-pred_gff_AUGUSTUS-gene-15.2	372.679	0.165641	0.161446	13.8838	0.000194466	0.0080688	XPP1
F3cond	maker-000007F-pred_gff_snap_masked-gene-88.62	176.708	-0.179777	0.256944	13.8623	0.00019671	0.00814035	SH3G1
F3cond	maker-000091F-pred_gff_AUGUSTUS-gene-17.9	166.225	-0.148644	0.143811	13.8523	0.000197756	0.00814071	NA
F3cond	maker-000098F-pred_gff_genemark-gene-28.13	40.4302	-0.00022995	0.192944	13.8564	0.000197324	0.00814071	NA
F3cond	maker-000300F-pred_gff_AUGUSTUS-gene-3.2	7181.65	-1.56506	1.18644	13.8433	0.000198704	0.00815831	CHIA
F3cond	maker-000005F-pred_gff_AUGUSTUS-gene-113.5	1258.2	-0.113828	0.381859	13.8259	0.000200554	0.00817277	CO3
F3cond	maker-000030F-pred_gff_AUGUSTUS-gene-57.0	217.039	0.115581	0.152452	13.8229	0.000200872	0.00817277	RT26
F3cond	maker-000122F-pred_gff_AUGUSTUS-gene-17.5	1039.76	0.116517	0.260099	13.8225	0.000200916	0.00817277	COX5A
F3cond	maker-000295F-pred_gff_AUGUSTUS-gene-4.80	38.8035	0.330973	0.245793	13.8204	0.000201141	0.00817277	NA
F3cond	maker-000004F-pred_gff_AUGUSTUS-gene-8.23	3336.24	0.120985	0.301845	13.8019	0.000203127	0.00823216	PGAM1
F3cond	maker-000089F-pred_gff_genemark-gene-20.17	255.801	-0.287627	0.383069	13.7817	0.000205324	0.00829975	NA
F3cond	maker-000197F-pred_gff_genemark-gene-5.60	204.505	0.259576	0.160979	13.7539	0.000208383	0.00840176	CYB5
F3cond	maker-000004F-pred_gff_AUGUSTUS-gene-79.3	105.384	0.310926	0.178775	13.7376	0.0002102	0.00844561	PNPT1
F3cond	maker-000017F-pred_gff_AUGUSTUS-gene-50.60	784.247	0.402511	0.390911	13.7328	0.000210743	0.00844561	TRY3
F3cond	maker-000024F-pred_gff_genemark-gene-15.32	42.7494	0.0123602	0.270354	13.7297	0.000211086	0.00844561	NA
F3cond	maker-000038F-pred_gff_AUGUSTUS-gene-32.2	642.986	0.506992	0.262066	13.7238	0.000211751	0.00845063	IDHP
F3cond	maker-000215F-pred_gff_AUGUSTUS-gene-8.0	1206.16	-0.0545312	0.313265	13.7106	0.000213249	0.00848883	NA
F3cond	maker-000011F-pred_gff_AUGUSTUS-gene-78.33	27.8992	0.12261	0.263405	13.6976	0.000214728	0.00851125	NA
F3cond	maker-000081F-pred_gff_AUGUSTUS-gene-30.1	331.093	0.127126	0.272449	13.6961	0.000214898	0.00851125	SERB
F3cond	maker-000022F-pred_gff_AUGUSTUS-gene-38.1	225.213	0.212246	0.330519	13.6851	0.000216161	0.00853972	NA
F3cond	maker-000150F-pred_gff_AUGUSTUS-gene-18.2	202.449	0.29156	0.119924	13.6766	0.000217141	0.00855689	LMNB2
F3cond	maker-000001F-pred_gff_genemark-gene-122.5	12.4912	-0.184024	0.295328	13.6316	0.000222414	0.00859197	NA
F3cond	maker-000020F-pred_gff_AUGUSTUS-gene-41.4	761.057	-0.208463	0.352598	13.6398	0.000221437	0.00859197	NA
F3cond	maker-000027F-pred_gff_snap_masked-gene-38.35	65.4609	0.826317	0.367138	13.6527	0.000219927	0.00859197	SYIC
F3cond	maker-000029F-pred_gff_AUGUSTUS-gene-19.35	639.068	-0.243022	0.219668	13.647	0.00022059	0.00859197	SC5A6
F3cond	maker-000038F-pred_gff_AUGUSTUS-gene-32.3	177.278	0.610308	0.269882	13.6502	0.000220215	0.00859197	IDHP
F3cond	maker-000095F-pred_gff_AUGUSTUS-gene-4.51	301.504	0.166853	0.121101	13.6435	0.000221007	0.00859197	CDC37
F3cond	maker-000144F-pred_gff_AUGUSTUS-gene-0.5	97.2078	0.255618	0.127623	13.6367	0.000221805	0.00859197	SYYM
F3cond	maker-000398F-pred_gff_AUGUSTUS-gene-2.1	1773.58	-1.26263	0.864362	13.6349	0.000222023	0.00859197	EF1A
F3cond	maker-000017F-pred_gff_AUGUSTUS-gene-20.1	9335.14	0.258642	0.244174	13.6225	0.000223487	0.0086122	NA
F3cond	maker-000111F-pred_gff_AUGUSTUS-gene-4.2	175.846	-0.212167	0.138211	13.6116	0.000224787	0.00863589	EDNRA
F3cond	maker-000306F-pred_gff_AUGUSTUS-gene-5.9	304.898	0.306029	0.15937	13.6082	0.000225203	0.00863589	NA
F3cond	maker-000047F-pred_gff_AUGUSTUS-gene-5.63	27.9231	0.311239	0.317365	13.5954	0.000226744	0.00867378	DPS1
F3cond	maker-000095F-pred_gff_AUGUSTUS-gene-19.4	309.695	-0.135578	0.202401	13.5782	0.000228823	0.00873201	ACSF2
F3cond	maker-000038F-pred_gff_AUGUSTUS-gene-60.101	695.475	0.0417536	0.127787	13.5733	0.00022943	0.00873395	PSB1B
F3cond	maker-000038F-pred_gff_AUGUSTUS-gene-56.0	493.587	0.291198	0.159611	13.5648	0.000230468	0.00874125	TFB2M
F3cond	maker-000155F-pred_gff_AUGUSTUS-gene-5.3	17232.3	0.237769	0.136403	13.5626	0.000230737	0.00874125	PCKGM
F3cond	maker-000258F-pred_gff_AUGUSTUS-gene-9.2	5575.8	0.0232237	0.116442	13.547	0.00023266	0.00879285	KYNU
F3cond	maker-000150F-pred_gff_AUGUSTUS-gene-4.1	43.1157	0.74722	0.320192	13.5269	0.00023517	0.00886635	LONM
F3cond	maker-000279F-pred_gff_AUGUSTUS-gene-2.10	1003.41	0.120497	0.19045	13.5215	0.00023584	0.00887031	NDUS3
F3cond	maker-000008F-pred_gff_AUGUSTUS-gene-25.3	166.085	0.476737	0.266402	13.513	0.000236913	0.00888934	NA
F3cond	maker-000280F-pred_gff_AUGUSTUS-gene-4.32	101.076	0.062841	0.161588	13.4574	0.000244045	0.00913509	TXN4A
F3cond	maker-000507F-pred_gff_AUGUSTUS-gene-1.1	909.604	0.118864	0.279539	13.4503	0.000244965	0.00914768	TBA1C
F3cond	maker-000082F-pred_gff_AUGUSTUS-gene-39.1	327.097	0.282045	0.188152	13.4348	0.000247	0.00920179	RPAB1
F3cond	maker-000049F-pred_gff_AUGUSTUS-gene-12.20	3897.23	0.107306	0.162095	13.4043	0.00025105	0.00931838	SUCB2
F3cond	maker-000199F-pred_gff_AUGUSTUS-gene-7.6	160.366	-0.170079	0.141911	13.4023	0.000251318	0.00931838	DEFI8
F3cond	maker-000031F-pred_gff_snap_masked-gene-3.13	2828.95	-0.22099	0.264186	13.3975	0.000251966	0.00932037	NSUN3
F3cond	maker-000011F-pred_gff_AUGUSTUS-gene-32.0	267.015	-0.423603	0.171145	13.3589	0.000257201	0.00935948	FGL2
F3cond	maker-000022F-pred_gff_AUGUSTUS-gene-34.3	297.995	0.304817	0.150468	13.3681	0.000255937	0.00935948	E2AK1
F3cond	maker-000049F-pred_gff_AUGUSTUS-gene-2.10	181.578	0.181881	0.233934	13.3765	0.000254796	0.00935948	WDR1
F3cond	maker-000103F-pred_gff_AUGUSTUS-gene-26.4	1372.46	-0.25561	0.364444	13.365	0.000256369	0.00935948	IBP1
F3cond	maker-000141F-pred_gff_AUGUSTUS-gene-23.4	32.4889	-0.606392	0.377391	13.3617	0.00025682	0.00935948	DTNA
F3cond	maker-000164F-pred_gff_AUGUSTUS-gene-17.2	15.2003	0.575233	0.249008	13.3647	0.000256409	0.00935948	NA
F3cond	maker-000385F-pred_gff_AUGUSTUS-gene-4.6	59.8363	0.0539965	0.208944	13.3599	0.000257061	0.00935948	NA
F3cond	maker-000026F-pred_gff_AUGUSTUS-gene-19.27	202.864	0.235717	0.19982	13.3508	0.00025831	0.00937807	RM10
F3cond	maker-000280F-pred_gff_AUGUSTUS-gene-4.23	693.885	-0.157591	0.20721	13.3401	0.000259796	0.00941024	ZNRF2
F3cond	maker-000038F-pred_gff_AUGUSTUS-gene-17.34	108.894	0.0293675	0.452797	13.3285	0.000261402	0.00943435	UD2A2
F3cond	maker-000058F-pred_gff_AUGUSTUS-gene-28.5	676.623	0.104695	0.231063	13.3266	0.000261664	0.00943435	RT24
F3cond	maker-000014F-pred_gff_AUGUSTUS-gene-41.25	46.3925	0.571618	0.220284	13.306	0.000264551	0.00948504	NA
F3cond	maker-000258F-pred_gff_AUGUSTUS-gene-9.1	1496.48	0.104451	0.11715	13.3087	0.00026418	0.00948504	NA
F3cond	maker-000281F-pred_gff_AUGUSTUS-gene-3.0	12.864	-0.23189	0.295081	13.3037	0.000264884	0.00948504	RAMP1
F3cond	maker-000089F-pred_gff_AUGUSTUS-gene-3.18	492.284	0.337596	0.211055	13.2982	0.000265667	0.00949141	NUBP1
F3cond	maker-000014F-pred_gff_AUGUSTUS-gene-73.2	40.8061	0.506381	0.350532	13.276	0.000268828	0.00958251	MTDC
F3cond	maker-000103F-pred_gff_genemark-gene-29.40	84.7406	-0.00706462	0.243666	13.2713	0.000269495	0.00958449	PSMG4
F3cond	maker-000269F-pred_gff_AUGUSTUS-gene-2.6	79.0397	0.371344	0.328246	13.2583	0.000271375	0.00962951	FMT
F3cond	maker-000111F-pred_gff_AUGUSTUS-gene-5.7	118	0.121699	0.133109	13.2394	0.000274125	0.00970515	ANM9
F3cond	maker-000306F-pred_gff_AUGUSTUS-gene-5.13	303.921	0.493848	0.161525	13.2283	0.000275755	0.00974085	NA
F3cond	maker-000008F-pred_gff_AUGUSTUS-gene-26.15	56.653	0.0257141	0.198021	13.1954	0.000280636	0.0097445	EH1L1
F3cond	maker-000038F-pred_gff_AUGUSTUS-gene-45.32	141.697	0.393864	0.179404	13.1977	0.00028029	0.0097445	NUD19
F3cond	maker-000061F-pred_gff_AUGUSTUS-gene-13.26	28.7371	-0.300426	0.354023	13.19	0.00028145	0.0097445	FACD2
F3cond	maker-000072F-pred_gff_AUGUSTUS-gene-35.46	333.37	-0.254321	0.104489	13.2231	0.000276522	0.0097445	CHMP7
F3cond	maker-000073F-pred_gff_AUGUSTUS-gene-5.2	681.971	0.756489	0.458949	13.2025	0.000279578	0.0097445	CYCB
F3cond	maker-000097F-pred_gff_AUGUSTUS-gene-5.72	11.5926	0.134563	0.203199	13.2095	0.000278528	0.0097445	NA
F3cond	maker-000270F-pred_gff_AUGUSTUS-gene-5.76	8.89305	0.236398	0.422822	13.19	0.00028144	0.0097445	YBEY
F3cond	maker-000338F-pred_gff_AUGUSTUS-gene-5.6	997.439	0.24105	0.430636	13.2154	0.000277661	0.0097445	ELA1
F3cond	maker-000370F-pred_gff_AUGUSTUS-gene-1.18	533.104	0.635847	0.245482	13.2107	0.000278358	0.0097445	SYNC
F3cond	maker-000001F-pred_gff_AUGUSTUS-gene-103.0	308.037	0.111821	0.235248	13.1804	0.000282892	0.00975989	RT10
F3cond	maker-000008F-pred_gff_AUGUSTUS-gene-23.4	97.076	-0.213658	0.107812	13.1788	0.000283139	0.00975989	SL9A6
F3cond	maker-000210F-pred_gff_snap_masked-gene-13.48	13.5701	-0.50655	0.345596	13.1516	0.000287274	0.0098807	HA1A
F3cond	maker-000058F-pred_gff_AUGUSTUS-gene-28.2	671.015	0.217381	0.258123	13.1339	0.000289996	0.00995252	DENR
F3cond	maker-000028F-pred_gff_AUGUSTUS-gene-31.47	2073.48	-0.14955	0.358226	13.1204	0.000292103	0.00998113	CBPA1
F3cond	maker-000069F-pred_gff_AUGUSTUS-gene-45.73	17.6723	0.204583	0.543628	13.1215	0.000291933	0.00998113	OBSCN

## Sheet: Data-S2-
Data S2. Gene Ontology terms enriched for the pairwise comparison of Control +0°C vs Transgenerational +1.5°C/Reproduction +0°C/Development +0°C
Category	delta.rank	level	nseqs	term	name	p.adj
BP	509	2	628	GO:0006508	proteolysis	0.00466321
BP	2087	2	29	GO:0019882	antigen processing and presentation	0.0113412
BP	3356	2	11	GO:0006270	DNA replication initiation	0.0113412
BP	-453	2	613	GO:0055114	oxidation-reduction process	0.0130939
BP	723	2	187	GO:0006955;GO:0002376	immune system process	0.0492375
BP	4333	4	5	GO:0032922	circadian regulation of gene expression	0.0492375
CC	1632	2	7	GO:0042555	MCM complex	0.0072179
MF	678	2	627	GO:0070011;GO:0008233	peptidase activity	0.000225217
MF	838	5	402	GO:0004175	endopeptidase activity	0.000225217
MF	1087	2	205	GO:0004252;GO:0008236;GO:0017171	serine-type peptidase activity	0.000753058
MF	1248	7	130	GO:0003924	GTPase activity	0.00331446
MF	-927	3	194	GO:0016705	oxidoreductase activity, acting on paired donors, with incorporation or reduction of molecular oxygen	0.0146639
MF	2046	2	36	GO:0005200	structural constituent of cytoskeleton	0.0234928
MF	-854	2	178	GO:0005506	iron ion binding	0.0596723

## Sheet: Data-S3-
Data S3. Gene Ontology terms enriched for the pairwise comparison of Control +0°C/Reproduction +1.5°C/Development +1.5°C vs Transgenerational +1.5°C
Category	delta.rank	pval	level	nseqs	term	name	p.adj
BP	-1242	4.43319e-17	2	349	GO:0034645;GO:0009059	macromolecule biosynthetic process	3.72388e-14
BP	1128	2.68313e-13	3	319	GO:0019752;GO:0043436;GO:0006082	organic acid metabolic process	1.12692e-10
BP	767	1.56843e-11	2	606	GO:0044281	small molecule metabolic process	4.3916e-09
BP	-1315	5.03721e-10	2	167	GO:0006412;GO:0043043;GO:0006518;GO:0043604	peptide metabolic process	1.05781e-07
BP	1408	7.86266e-08	3	108	GO:0046394;GO:0016053	carboxylic acid biosynthetic process	1.32093e-05
BP	1157	1.33311e-07	2	155	GO:0006520	cellular amino acid metabolic process	1.86635e-05
BP	1121	2.51071e-07	3	158	GO:0044283	small molecule biosynthetic process	3.01285e-05
BP	-981	4.95479e-07	4	197	GO:0043603	cellular amide metabolic process	5.20253e-05
BP	2322	1.90818e-06	2	31	GO:0044272	sulfur compound biosynthetic process	0.000178097
BP	-905	4.89639e-06	2	191	GO:1902531	regulation of intracellular signal transduction	0.000411297
BP	950	6.73768e-06	3	168	GO:0051186	cofactor metabolic process	0.000514514
BP	774	7.74616e-06	3	252	GO:0005975	carbohydrate metabolic process	0.000542231
BP	1063	9.58434e-06	2	129	GO:0051188;GO:0009108;GO:0006732	coenzyme metabolic process	0.000619296
BP	-1179	1.81482e-05	5	98	GO:0016071	mRNA metabolic process	0.00108889
BP	-586	3.11025e-05	4	387	GO:0007166	cell surface receptor signaling pathway	0.00163288
BP	1155	2.97084e-05	2	97	GO:0032787	monocarboxylic acid metabolic process	0.00163288
BP	-511	4.4708e-05	2	495	GO:0044271	cellular nitrogen compound biosynthetic process	0.0022091
BP	411	4.81604e-05	4	785	GO:0006811	ion transport	0.00224748
BP	695	5.27957e-05	3	255	GO:0015672	monovalent inorganic cation transport	0.00233413
BP	515	5.57716e-05	2	474	GO:0006812	cation transport	0.00234241
BP	-982	6.52946e-05	3	123	GO:0098742;GO:0098609;GO:0007156	cell-cell adhesion	0.00235374
BP	-892	6.72497e-05	2	149	GO:0046578;GO:0051056	regulation of small GTPase mediated signal transduction	0.00235374
BP	-632	6.35602e-05	3	304	GO:0022607	cellular component assembly	0.00235374
BP	1229	5.9181e-05	3	79	GO:0006790	sulfur compound metabolic process	0.00235374
BP	-973	9.28856e-05	3	120	GO:0034622	cellular protein-containing complex assembly	0.00302588
BP	-381	9.36583e-05	2	850	GO:0016043;GO:0071840	cellular component organization or biogenesis	0.00302588
BP	-1021	0.000105639	5	107	GO:0035023	regulation of Rho protein signal transduction	0.00328654
BP	403	0.000134026	2	712	GO:0055085	transmembrane transport	0.00402077
BP	-2346	0.000162677	2	19	GO:0007219	Notch signaling pathway	0.00471202
BP	566	0.000177215	3	334	GO:0006629	lipid metabolic process	0.00496203
BP	-1176	0.000220413	2	73	GO:0006397	mRNA processing	0.00597248
BP	-1879	0.000319677	3	27	GO:0043547;GO:0051345	positive regulation of hydrolase activity	0.00839152
BP	-1220	0.000457596	2	61	GO:0043087;GO:0051336	regulation of hydrolase activity	0.0116479
BP	-526	0.000545711	1	328	GO:0032502	developmental process	0.0134823
BP	1148	0.000601983	2	66	GO:0072330	monocarboxylic acid biosynthetic process	0.0144476
BP	-1145	0.000624731	2	66	GO:0043085;GO:0044093	positive regulation of molecular function	0.0145771
BP	1284	0.000734806	8	51	GO:0006418;GO:0043039;GO:0043038	tRNA aminoacylation for protein translation	0.0166821
BP	-1561	0.000796437	2	34	GO:0008380;GO:0000398;GO:0000377;GO:0000375	RNA splicing	0.0176055
BP	-608	0.000979263	2	221	GO:0065003;GO:0043933	protein-containing complex subunit organization	0.0210918
BP	1050	0.00105637	2	72	GO:1901605	alpha-amino acid metabolic process	0.0216427
BP	1651	0.00104854	4	29	GO:0009064	glutamine family amino acid metabolic process	0.0216427
BP	700	0.00110608	2	162	GO:0006813	potassium ion transport	0.0221215
BP	1082	0.00123	3	66	GO:0046942;GO:0015849	organic acid transport	0.0234819
BP	1577	0.00121544	2	31	GO:0008652;GO:1901607	cellular amino acid biosynthetic process	0.0234819
BP	-522	0.00125822	2	289	GO:0007155;GO:0022610	biological adhesion	0.0234869
BP	-655	0.00139362	2	178	GO:0006928	movement of cell or subcellular component	0.0250953
BP	2886	0.00140414	4	9	GO:0006085;GO:0006084;GO:0071616;GO:0035384	acetyl-CoA metabolic process	0.0250953
BP	-1704	0.00168434	3	25	GO:0006402;GO:0000956	mRNA catabolic process	0.029476
BP	706	0.0022001	3	140	GO:0017144	drug metabolic process	0.0369616
BP	1283	0.00219605	3	42	GO:0006575	cellular modified amino acid metabolic process	0.0369616
BP	524	0.00251072	2	251	GO:0055086;GO:0009117;GO:0006753	nucleobase-containing small molecule metabolic process	0.0398083
BP	567	0.00251171	2	213	GO:0034220	ion transmembrane transport	0.0398083
BP	3674	0.00243686	3	5	GO:0032922	circadian regulation of gene expression	0.0398083
BP	-1461	0.00272713	2	31	GO:0006401	RNA catabolic process	0.0422942
BP	2168	0.00276926	5	14	GO:0000096	sulfur amino acid metabolic process	0.0422942
BP	439	0.00289102	3	352	GO:0019637	organophosphate metabolic process	0.0433653
BP	-396	0.00309092	4	430	GO:0016070	RNA metabolic process	0.0455503
BP	2404	0.00327643	2	11	GO:0007623;GO:0048511	circadian rhythm	0.0474517
BP	-1382	0.00344574	2	33	GO:0071526	semaphorin-plexin signaling pathway	0.0487785
BP	-696	0.00348418	3	131	GO:0032774	RNA biosynthetic process	0.0487785
BP	1035	0.00371314	2	58	GO:0045454	cell redox homeostasis	0.0511318
BP	414	0.00476713	3	355	GO:0030001	metal ion transport	0.0633172
BP	760	0.00483273	2	102	GO:0015711	organic anion transport	0.0633172
BP	2116	0.00489954	4	13	GO:0009067;GO:0009066	aspartate family amino acid metabolic process	0.0633172
BP	2213	0.0046867	2	12	GO:0009086;GO:0000097;GO:0006555	sulfur amino acid biosynthetic process	0.0633172
BP	-1182	0.00530244	3	41	GO:0048731	system development	0.0657855
BP	-1170	0.00523457	4	42	GO:0009967;GO:0010647;GO:0023056	positive regulation of signaling	0.0657855
BP	2671	0.00532549	5	8	GO:0006685;GO:0006684;GO:0030149;GO:0046466	membrane lipid catabolic process	0.0657855
BP	1073	0.00568648	2	49	GO:1902600	proton transmembrane transport	0.0692267
BP	517	0.00580671	2	214	GO:0044255	cellular lipid metabolic process	0.0696805
BP	1755	0.00603472	6	18	GO:0050708;GO:0002791;GO:0051223;GO:0090087;GO:0070201;GO:0032880	regulation of protein transport	0.0713967
BP	575	0.00625134	3	169	GO:0009150;GO:0006163;GO:0009259;GO:0072521;GO:0019693	purine-containing compound metabolic process	0.0719332
BP	1379	0.00622436	2	29	GO:0016999	antibiotic metabolic process	0.0719332
BP	1422	0.00647951	2	27	GO:0006633	fatty acid biosynthetic process	0.0735512
BP	-632	0.00669102	3	137	GO:0006325	chromatin organization	0.0749394
BP	-2446	0.00678693	3	9	GO:0090286	cytoskeletal anchoring at nuclear membrane	0.0750134
BP	-394	0.00702701	4	357	GO:0009966;GO:0010646;GO:0023051;GO:0048583	regulation of response to stimulus	0.0766583
BP	-2429	0.0071766	3	9	GO:0031503	protein-containing complex localization	0.0772865
BP	445	0.00727816	2	275	GO:1901135	carbohydrate derivative metabolic process	0.077388
BP	-560	0.00806471	2	167	GO:0044265;GO:0009057	macromolecule catabolic process	0.0846794
BP	500	0.00851148	5	208	GO:0009165;GO:1901293;GO:0090407	organophosphate biosynthetic process	0.0874698
BP	1681	0.00853872	2	18	GO:0042398	cellular modified amino acid biosynthetic process	0.0874698
BP	-2892	0.00896692	2	6	GO:0043248	proteasome assembly	0.0896692
BP	2894	0.00891958	2	6	GO:0009065	glutamine family amino acid catabolic process	0.0896692
CC	-740	1.34909e-19	2	172	GO:1990904	ribonucleoprotein complex	2.60375e-17
CC	-843	2.06106e-16	2	107	GO:0005840	ribosome	1.98893e-14
CC	-333	2.30255e-07	3	286	GO:0043232;GO:0043228	intracellular non-membrane-bounded organelle	1.48131e-05
CC	-289	2.19243e-05	3	254	GO:0044428	nuclear part	0.00105785
CC	-377	0.000559676	4	94	GO:0044451	nucleoplasm part	0.0180029
CC	206	0.000537105	2	340	GO:0005737	cytoplasm	0.0180029
CC	-1012	0.00135523	2	11	GO:0015934	large ribosomal subunit	0.0373656
CC	-681	0.00184857	2	23	GO:0044391	ribosomal subunit	0.0445968
CC	1206	0.00230108	2	7	GO:0005759	mitochondrial matrix	0.0493453
CC	305	0.00438574	2	98	GO:0044431	Golgi apparatus part	0.0769499
CC	612	0.00429408	2	24	GO:0033178	proton-transporting two-sector ATPase complex, catalytic domain	0.0769499
CC	-1288	0.00594371	3	5	GO:0005579	membrane attack complex	0.0914149
CC	450	0.00615748	2	41	GO:0098590	plasma membrane region	0.0914149
CC	-840	0.0078469	2	11	GO:0005680;GO:0000152	nuclear ubiquitin ligase complex	0.0934515
CC	143	0.00696852	2	442	GO:0098796	membrane protein complex	0.0934515
CC	491	0.00823148	4	32	GO:0045211;GO:0097060	synaptic membrane	0.0934515
CC	887	0.00743202	2	10	GO:0070013;GO:0043233;GO:0031974	intracellular organelle lumen	0.0934515
MF	-2993	1.3602e-23	2	126	GO:0003735	structural constituent of ribosome	7.98436e-21
MF	-974	1.59768e-08	1	388	GO:0005198	structural molecule activity	4.68919e-06
MF	-1344	4.21018e-07	3	160	GO:0017016;GO:0031267	small GTPase binding	8.23793e-05
MF	1497	1.24502e-06	2	118	GO:0016874	ligase activity	0.000182707
MF	-1382	6.45017e-06	2	120	GO:0005089;GO:0005088;GO:0017048	Rho GTPase binding	0.000757249
MF	983	2.0621e-05	2	213	GO:0050662	coenzyme binding	0.00201742
MF	595	5.65196e-05	2	535	GO:0022890;GO:0008324	cation transmembrane transporter activity	0.00473957
MF	1642	9.86186e-05	2	63	GO:0005342;GO:0046943;GO:0008514	organic anion transmembrane transporter activity	0.00723614
MF	-732	0.000243957	3	287	GO:0051020;GO:0019899	enzyme binding	0.0159114
MF	414	0.000372995	2	893	GO:0015318;GO:0015075;GO:0022857	transmembrane transporter activity	0.0218948
MF	-606	0.000448734	2	386	GO:0008092	cytoskeletal protein binding	0.0239461
MF	570	0.000545071	2	425	GO:0048037	cofactor binding	0.0266631
MF	-935	0.000866793	5	143	GO:0008017;GO:0015631	tubulin binding	0.0391391
MF	347	0.000934133	1	1124	GO:0005215	transporter activity	0.0391669
MF	1542	0.0011134	2	50	GO:0030170;GO:0070279	pyridoxal phosphate binding	0.043571
MF	1500	0.00122468	2	52	GO:0004812;GO:0016875	aminoacyl-tRNA ligase activity	0.0449303
MF	587	0.00152903	5	334	GO:0015077	monovalent inorganic cation transmembrane transporter activity	0.0498635
MF	1748	0.00146719	2	37	GO:0016879	ligase activity, forming carbon-nitrogen bonds	0.0498635
MF	-793	0.00185769	2	174	GO:0005085	guanyl-nucleotide exchange factor activity	0.0573928
MF	1418	0.00202963	2	53	GO:0003690	double-stranded DNA binding	0.0595697
MF	604	0.00230143	2	291	GO:0005261	cation channel activity	0.0643305
MF	-2849	0.00311961	3	12	GO:0004602	glutathione peroxidase activity	0.0813984
MF	1381	0.00318938	2	51	GO:0050660	flavin adenine dinucleotide binding	0.0813984
MF	-734	0.00349271	3	179	GO:0003774	motor activity	0.0820088
MF	3449	0.00348259	2	8	GO:0004806	triglyceride lipase activity	0.0820088
MF	1030	0.00372167	3	89	GO:0019842	vitamin binding	0.0840238
MF	-1615	0.00425427	3	35	GO:0017154	semaphorin receptor activity	0.0923927
MF	-1019	0.00456454	4	87	GO:0004714;GO:0019199	transmembrane receptor protein kinase activity	0.0923927
MF	2242	0.00440857	2	18	GO:0008028	monocarboxylic acid transmembrane transporter activity	0.0923927

## Sheet: Data-S4-
Data S4. Gene Ontology terms enriched for the pairwise comparison of Control vs Control +0°C / Reproduction +1.5°C/ Development +0°C
Sub-Category	delta.rank	nseqs	term	name	p.adj
BP	-2541	14	GO:0042157	lipoprotein metabolic process	0.0225843
BP	-2213	29	GO:0019882	antigen processing and presentation	0.00106224
BP	-2010	16	GO:0009156;GO:0009124;GO:0009161;GO:0009123	nucleoside monophosphate metabolic process	0.0983429
BP	-1885	22	GO:0006954	inflammatory response	0.0471512
BP	-1563	167	GO:0006412;GO:0043043;GO:0006518;GO:0043604	amide biosynthetic process	1.27198e-10
BP	-1338	197	GO:0043603	cellular amide metabolic process	2.98509e-09
BP	-1084	88	GO:0006869	lipid transport	0.0106093
BP	-1072	65	GO:0006952	defense response	0.0568293
BP	-1058	187	GO:0006955;GO:0002376	immune system process	3.52811e-05
BP	-669	380	GO:1901566	organonitrogen compound biosynthetic process	0.000339189
BP	-584	349	GO:0034645;GO:0009059	macromolecule biosynthetic process	0.00501741
BP	-564	463	GO:0050896	response to stimulus	0.00106981
BP	-510	495	GO:0044271	cellular nitrogen compound biosynthetic process	0.00320616
BP	325	1066	GO:0006139;GO:0006725;GO:0046483	heterocycle metabolic process	0.0121848
BP	362	628	GO:0006508	proteolysis	0.0485598
BP	478	717	GO:0090304	nucleic acid metabolic process	0.00068874
BP	622	193	GO:0006886	intracellular protein transport	0.0583575
BP	649	156	GO:0070647	protein modification by small protein conjugation or removal	0.0983429
BP	683	430	GO:0016070	RNA metabolic process	6.90106e-05
BP	854	200	GO:0006396	RNA processing	0.00106224
BP	1110	93	GO:0006399	tRNA metabolic process	0.005085
BP	1211	127	GO:0034660	ncRNA metabolic process	9.58403e-05
BP	1247	51	GO:0006418;GO:0043039;GO:0043038	tRNA aminoacylation	0.0465125
BP	1341	71	GO:0034470	ncRNA processing	0.00252113
BP	2634	10	GO:0015671;GO:0015669	oxygen transport	0.0747915
BP	3019	9	GO:0009074	aromatic amino acid family catabolic process	0.0392076
CC	-860	12	GO:0005839	proteasome core complex	0.0666635
CC	-848	11	GO:0098803	respiratory chain complex	0.0853262
CC	-831	23	GO:0042613;GO:0042611	MHC protein complex	0.00567615
CC	-723	18	GO:1990204	oxidoreductase complex	0.060439
CC	-674	107	GO:0005840	ribosome	9.96118e-09
CC	-627	61	GO:0005882	intermediate filament	0.000227224
CC	-577	23	GO:0044391	ribosomal subunit	0.0853262
CC	-438	41	GO:0044455;GO:0098800	mitochondrial membrane part	0.0853262
CC	-412	172	GO:1990904	ribonucleoprotein complex	4.43264e-05
CC	-213	286	GO:0043232;GO:0043228	intracellular non-membrane-bounded organelle	0.0225881
CC	-201	307	GO:0005576	extracellular region	0.0269448
CC	-192	262	GO:0098797	plasma membrane protein complex	0.0666635
CC	189	340	GO:0005737	cytoplasm	0.0301115
CC	476	57	GO:0005874	microtubule	0.0183883
CC	499	31	GO:0005815	microtubule organizing center	0.0853262
CC	576	26	GO:0030131;GO:0030119	AP-type membrane coat adaptor complex	0.0712676
CC	949	9	GO:0000922	spindle pole	0.0848657
CC	981	15	GO:0008023	transcription elongation factor complex	0.0093646
CC	1104	6	GO:0016593	Cdc73/Paf1 complex	0.0951938
CC	1553	7	GO:0005833	hemoglobin complex	0.00422372
MF	-3821	10	GO:0070006	metalloaminopeptidase activity	0.015888
MF	-3785	7	GO:0005504	fatty acid binding	0.0550369
MF	-3233	12	GO:0004602	glutathione peroxidase activity	0.0243505
MF	-2432	23	GO:0004950;GO:0001637	chemokine receptor activity	0.0189257
MF	-2395	126	GO:0003735	structural constituent of ribosome	7.0021e-13
MF	-2157	49	GO:0005125	cytokine activity	0.00125844
MF	-2132	23	GO:0004298;GO:0070003	threonine-type endopeptidase activity	0.0484101
MF	-1975	23	GO:0004129;GO:0015002;GO:0016676;GO:0016675	oxidoreductase activity, acting on a heme group of donors, oxygen as acceptor	0.0771124
MF	-1928	35	GO:0008009;GO:0042379	chemokine receptor binding	0.0223445
MF	-1906	25	GO:0004435;GO:0004629	phospholipase C activity	0.075239
MF	-1520	52	GO:0005328;GO:0005326;GO:0015370	solute:sodium symporter activity	0.0266037
MF	-1444	75	GO:0005126	cytokine receptor binding	0.015888
MF	-1335	49	GO:0001664	G protein-coupled receptor binding	0.0834505
MF	-1193	388	GO:0005198	structural molecule activity	1.35007e-09
MF	-1048	103	GO:0015081	sodium ion transmembrane transporter activity	0.0342994
MF	-1010	100	GO:0008081	phosphoric diester hydrolase activity	0.054542
MF	-953	94	GO:0030246	carbohydrate binding	0.0867992
MF	-794	220	GO:0048018;GO:0030545	receptor ligand activity	0.0189257
MF	-668	334	GO:0015077	monovalent inorganic cation transmembrane transporter activity	0.015888
MF	-622	385	GO:0005102	signaling receptor binding	0.015888
MF	-593	365	GO:0046873	metal ion transmembrane transporter activity	0.0243505
MF	-413	535	GO:0022890;GO:0008324	cation transmembrane transporter activity	0.0834505
MF	-377	692	GO:0098772	molecular function regulator	0.0705643
MF	-375	1124	GO:0005215	transporter activity	0.015888
MF	397	627	GO:0070011;GO:0008233	peptidase activity	0.0693823
MF	634	402	GO:0004175	endopeptidase activity	0.015888
MF	693	205	GO:0004252;GO:0008236;GO:0017171	serine-type peptidase activity	0.0631501
MF	828	138	GO:0004842;GO:0019787	ubiquitin-like protein transferase activity	0.0693823
MF	845	120	GO:0004222	metalloendopeptidase activity	0.0867992
MF	975	160	GO:0140098	catalytic activity, acting on RNA	0.015888
MF	981	130	GO:0003924	GTPase activity	0.0243505
MF	1062	118	GO:0016874	ligase activity	0.0214812
MF	1473	77	GO:0140101	catalytic activity, acting on a tRNA	0.015888
MF	1575	52	GO:0004812;GO:0016875	aminoacyl-tRNA ligase activity	0.0225516
MF	1825	36	GO:0005200	structural constituent of cytoskeleton	0.0266037
MF	1873	24	GO:0008173	RNA methyltransferase activity	0.0867992
MF	2729	16	GO:0019905;GO:0000149	SNARE binding	0.0266037
MF	2776	19	GO:0060090	molecular adaptor activity	0.015888
MF	2976	13	GO:0019825	oxygen binding	0.0310053
MF	3469	12	GO:0030674	protein binding, bridging	0.015888
MF	4111	5	GO:0017127;GO:0015248	cholesterol transporter activity	0.0867992

## Sheet: Data-S5
Data S5. Gene Ontology terms enriched for the different modules detected with the Weighted Gene Co-expression Network Analysis
Color	Category	level	nseqs	term	name	p.adj
Brown	CC	2	100	GO:0044429	mitochondrial part	0.0107516
Brown	MF	2	9	GO:1901981	phosphatidylinositol phosphate binding	0.0851797
Green	MF	2	7	GO:0004064	arylesterase activity	0.0184502
Green	MF	2	43	GO:0030170;GO:0070279	pyridoxal phosphate binding	0.0184502
Green	MF	2	76	GO:0019842	vitamin binding	0.034123
Green	MF	2	181	GO:0050662	coenzyme binding	0.0470109
GreenYellow	MF	2	114	GO:0020037;GO:0046906	tetrapyrrole binding	1.03822e-05
GreenYellow	MF	2	342	GO:0048037	cofactor binding	1.71501e-05
GreenYellow	MF	2	161	GO:0016705;GO:0005506	oxidoreductase activity, acting on paired donors, with incorporation or reduction of molecular oxygen	4.45907e-05
GreenYellow	MF	2	20	GO:0016712	oxidoreductase activity, acting on paired donors, with incorporation or reduction of molecular oxygen, reduced flavin or flavoprotein as one donor, and incorporation of one atom of oxygen	0.00306403
GreenYellow	CC	2	47	GO:0005667	transcription factor complex	0.0133601
GreenYellow	BP	3	27	GO:0007178	transmembrane receptor protein serine/threonine kinase signaling pathway	0.0750781
GreenYellow	MF	2	40	GO:0004497	monooxygenase activity	0.0767526
Grey60	BP	3	5	GO:0000381;GO:0048024;GO:0050684;GO:1903311	regulation of mRNA splicing, via spliceosome	0.0019755
Grey60	BP	2	6	GO:0045787	positive regulation of cell cycle	0.0019755
Grey60	BP	2	7	GO:0043484	regulation of RNA splicing	0.00229355
Grey60	BP	4	18	GO:0010564	regulation of cell cycle process	0.0380154
Grey60	CC	4	6	GO:0000922	spindle pole	0.0524058
Grey60	BP	2	58	GO:0051726	regulation of cell cycle	0.0839462
LightCyan	MF	4	42	GO:0004812;GO:0016875	aminoacyl-tRNA ligase activity	3.27713e-07
LightCyan	BP	7	41	GO:0006418;GO:0043039;GO:0043038	tRNA aminoacylation	3.98037e-07
LightCyan	MF	2	66	GO:0140101	catalytic activity, acting on a tRNA	6.92512e-06
LightCyan	BP	7	81	GO:0006399	tRNA metabolic process	5.31041e-05
LightCyan	MF	2	97	GO:0016874	ligase activity	9.6796e-05
LightCyan	BP	2	112	GO:0034660	ncRNA metabolic process	0.000436868
LightCyan	CC	2	67	GO:0005615	extracellular space	0.00063774
LightCyan	BP	2	123	GO:0006520	cellular amino acid metabolic process	0.000665525
LightCyan	MF	2	138	GO:0140098	catalytic activity, acting on RNA	0.00104647
LightCyan	BP	3	236	GO:0019752;GO:0043436;GO:0006082	organic acid metabolic process	0.00139848
LightCyan	CC	1	92	GO:0044421	extracellular region part	0.00270919
LightCyan	BP	2	440	GO:0044281	small molecule metabolic process	0.0112806
LightGreen	BP	3	38	GO:0006486;GO:0043413;GO:0070085	glycosylation	4.82242e-05
LightGreen	CC	2	49	GO:0044432	endoplasmic reticulum part	0.00194308
LightGreen	CC	2	50	GO:0005783	endoplasmic reticulum	0.0228411
LightGreen	CC	3	6	GO:0048500	signal recognition particle	0.0351357
LightGreen	MF	3	6	GO:0005048;GO:0042277	peptide binding	0.0686789
LightGreen	MF	5	6	GO:0008312	7S RNA binding	0.0686789
LightGreen	MF	3	159	GO:0016757	transferase activity, transferring glycosyl groups	0.0686789
Magenta	MF	2	13	GO:0003995	acyl-CoA dehydrogenase activity	9.29186e-12
Magenta	MF	2	36	GO:0016627	oxidoreductase activity, acting on the CH-CH group of donors	7.18102e-09
Magenta	MF	2	342	GO:0048037	cofactor binding	8.06552e-09
Magenta	BP	2	472	GO:0055114	oxidation-reduction process	2.50527e-07
Magenta	MF	3	108	GO:0016746	transferase activity, transferring acyl groups	7.02463e-06
Magenta	MF	3	181	GO:0050662	coenzyme binding	9.53015e-06
Magenta	MF	2	568	GO:0016491	oxidoreductase activity	3.01503e-05
Magenta	MF	3	46	GO:0050660	flavin adenine dinucleotide binding	0.000994216
Magenta	MF	3	161	GO:0016705;GO:0005506	oxidoreductase activity, acting on paired donors, with incorporation or reduction of molecular oxygen	0.0106537
Magenta	MF	2	114	GO:0020037;GO:0046906	tetrapyrrole binding	0.0273814
Magenta	BP	3	224	GO:0006629	lipid metabolic process	0.0422403
Magenta	MF	2	9	GO:0008374	O-acyltransferase activity	0.0514289
Magenta	BP	4	28	GO:0006631	fatty acid metabolic process	0.072875
Magenta	MF	2	74	GO:0016747	transferase activity, transferring acyl groups other than amino-acyl groups	0.0986519
Pink	MF	4	42	GO:0004812;GO:0016875	aminoacyl-tRNA ligase activity	9.32318e-14
Pink	BP	7	41	GO:0006418;GO:0043039;GO:0043038	tRNA aminoacylation	2.03316e-12
Pink	MF	2	66	GO:0140101	catalytic activity, acting on a tRNA	9.17654e-12
Pink	MF	2	97	GO:0016874	ligase activity	3.93455e-11
Pink	BP	6	81	GO:0006399	tRNA metabolic process	3.9748e-10
Pink	MF	2	138	GO:0140098	catalytic activity, acting on RNA	2.3845e-09
Pink	BP	2	112	GO:0034660	ncRNA metabolic process	6.20057e-08
Pink	BP	2	123	GO:0006520	cellular amino acid metabolic process	1.64415e-06
Pink	BP	3	236	GO:0019752;GO:0043436;GO:0006082	oxoacid metabolic process	5.72693e-06
Pink	BP	4	358	GO:0016070	RNA metabolic process	0.000102052
Pink	BP	2	440	GO:0044281	small molecule metabolic process	0.000317618
Pink	CC	2	239	GO:0005737	cytoplasm	0.00222124
Pink	BP	2	524	GO:0090304	nucleic acid metabolic process	0.00224075
Pink	MF	4	819	GO:0005524;GO:0032559;GO:0030554	adenyl nucleotide binding	0.0102817
Pink	MF	2	8	GO:0002161	aminoacyl-tRNA editing activity	0.0425849
Pink	MF	4	9	GO:0016624	oxidoreductase activity, acting on the aldehyde or oxo group of donors, disulfide as acceptor	0.0538429
Red	BP	2	6	GO:0007623;GO:0048511	circadian rhythm	6.8546e-07
Red	MF	2	20	GO:0000976;GO:0044212;GO:1990837;GO:0001067	transcription regulatory region DNA binding	0.00340613
Red	MF	2	27	GO:0003690	double-stranded DNA binding	0.00340613
Red	MF	2	342	GO:0048037	cofactor binding	0.00340613
Red	MF	4	21	GO:0016620	oxidoreductase activity, acting on the aldehyde or oxo group of donors, NAD or NADP as acceptor	0.0280275
Red	MF	3	30	GO:0016903	oxidoreductase activity, acting on the aldehyde or oxo group of donors	0.0280275
Red	MF	2	568	GO:0016491	oxidoreductase activity	0.0280275
Red	CC	2	129	GO:0005622	intracellular	0.0530802
Red	MF	2	181	GO:0050662	coenzyme binding	0.0956128
RoyalBlue	BP	3	6	GO:0050792;GO:0043903;GO:0043900	regulation of multi-organism process	0.0288639
RoyalBlue	BP	3	8	GO:0045087	innate immune response	0.0288639
RoyalBlue	BP	7	10	GO:0006446	regulation of translational initiation	0.0288639
RoyalBlue	BP	3	10	GO:0009615	response to virus	0.0288639
RoyalBlue	BP	1	96	GO:0002376;GO:0006955	immune system process	0.0288639
RoyalBlue	BP	4	560	GO:0006355;GO:1903506;GO:2000112;GO:2001141;GO:0010556;GO:0031326;GO:0051252;GO:0009889;GO:0019219	regulation of biosynthetic process	0.0288639
RoyalBlue	BP	3	19	GO:0008285	negative regulation of cell population proliferation	0.092769
Salmon	MF	2	125	GO:0004252;GO:0008236;GO:0017171	serine-type peptidase activity	1.62032e-25
Salmon	MF	5	224	GO:0004175	endopeptidase activity	1.53888e-21
Salmon	MF	2	372	GO:0070011;GO:0008233	peptidase activity	1.53888e-21
Salmon	BP	2	382	GO:0006508	proteolysis	1.44601e-19
Salmon	MF	2	20	GO:0004181;GO:0004180	carboxypeptidase activity	5.34632e-05
Salmon	MF	2	28	GO:0008235	metalloexopeptidase activity	0.000374378
Salmon	MF	5	91	GO:0008237	metallopeptidase activity	0.000988619
Salmon	MF	3	48	GO:0008238	exopeptidase activity	0.00670747
Salmon	MF	3	7	GO:0004623	phospholipase A2 activity	0.00738665
Salmon	MF	4	8	GO:0070851	growth factor receptor binding	0.0103822
Salmon	BP	3	224	GO:0006629	lipid metabolic process	0.0238378
Salmon	BP	2	6	GO:0051092	positive regulation of NF-kappaB transcription factor activity	0.0238378
Salmon	BP	3	7	GO:0030335;GO:2000147;GO:0040017;GO:0051272	positive regulation of cell motility	0.0264897
Salmon	BP	2	19	GO:0015718	monocarboxylic acid transport	0.0283585
Salmon	BP	7	8	GO:0050482;GO:0032309;GO:1903963;GO:0046717;GO:0071715;GO:0015909;GO:1901571	long-chain fatty acid transport	0.0283585
Salmon	BP	3	9	GO:0031532	actin cytoskeleton reorganization	0.030992
Salmon	BP	5	9	GO:0051091	positive regulation of DNA-binding transcription factor activity	0.030992
Salmon	BP	3	22	GO:0046903	secretion	0.0342812
Salmon	MF	2	46	GO:0052689	carboxylic ester hydrolase activity	0.034936
Salmon	BP	4	10	GO:0015908	fatty acid transport	0.0349738
Salmon	MF	3	341	GO:0016788	hydrolase activity, acting on ester bonds	0.0420808
Salmon	BP	1	12	GO:0008283	cell population proliferation	0.056834
Salmon	BP	2	13	GO:0051090	regulation of DNA-binding transcription factor activity	0.066877
Salmon	BP	2	49	GO:0006869	lipid transport	0.0716113
Salmon	MF	2	5	GO:0008745	N-acetylmuramoyl-L-alanine amidase activity	0.0845546
Salmon	MF	4	36	GO:0016298;GO:0004620	lipase activity	0.0845546
Tan	CC	1	8	GO:0044456;GO:0097458	neuron part	0.061136
Yellow	MF	3	29	GO:0008026;GO:0070035	purine NTP-dependent helicase activity	0.0188221
Yellow	MF	4	9	GO:0000175;GO:0016896;GO:0004532	exoribonuclease activity	0.0329423
Yellow	MF	2	11	GO:0016796	exonuclease activity, active with either ribo- or deoxyribonucleic acids and producing 5'-phosphomonoesters	0.0544547
Yellow	MF	2	13	GO:0008536	Ran GTPase binding	0.0567372
Yellow	MF	2	44	GO:0004386	helicase activity	0.0567372
Yellow	MF	2	136	GO:0042623;GO:0016887	ATPase activity	0.0567372
Yellow	MF	3	25	GO:0004540	ribonuclease activity	0.0876405
Yellow	CC	4	12	GO:0005643	nuclear pore	0.0974523

## Sheet: Data-S6
Data S6. Gene Ontology terms enriched for the pairwise comparison of Control vs Transgenerational +1.5°C/Reproduction +1.5°C/Development +0°C
Sub-category	delta.rank	level	nseqs	term	name	p.adj
BP	-1563	5	167	GO:0006412;GO:0043043;GO:0006518;GO:0043604	amide biosynthetic process	1.27198e-10
BP	-1338	2	197	GO:0043603	cellular amide metabolic process	2.98509e-09
BP	-1058	2	187	GO:0006955;GO:0002376	immune system process	3.52811e-05
BP	683	2	430	GO:0016070	RNA metabolic process	6.90106e-05
BP	1211	2	127	GO:0034660	ncRNA metabolic process	9.58403e-05
BP	-669	2	380	GO:1901566	organonitrogen compound biosynthetic process	0.000339189
BP	478	4	717	GO:0090304	nucleic acid metabolic process	0.00068874
BP	-2213	2	29	GO:0019882	antigen processing and presentation	0.00106224
BP	854	3	200	GO:0006396	RNA processing	0.00106224
BP	-564	1	463	GO:0050896	response to stimulus	0.00106981
BP	1341	2	71	GO:0034470	ncRNA processing	0.00252113
BP	-510	4	495	GO:0044271	cellular nitrogen compound biosynthetic process	0.00320616
BP	-584	3	349	GO:0034645;GO:0009059	macromolecule biosynthetic process	0.00501741
BP	1110	4	93	GO:0006399	tRNA metabolic process	0.005085
BP	-1084	3	88	GO:0006869	lipid transport	0.0106093
BP	325	2	1066	GO:0006139;GO:0006725;GO:0046483	heterocycle metabolic process	0.0121848
BP	-2541	3	14	GO:0042157	lipoprotein metabolic process	0.0225843
BP	3019	2	9	GO:0009074	aromatic amino acid family catabolic process	0.0392076
BP	1247	4	51	GO:0006418;GO:0043039;GO:0043038	tRNA aminoacylation	0.0465125
BP	-1885	4	22	GO:0006954	inflammatory response	0.0471512
BP	362	3	628	GO:0006508	proteolysis	0.0485598
BP	-1072	3	65	GO:0006952	defense response	0.0568293
BP	622	2	193	GO:0006886	intracellular protein transport	0.0583575
BP	2634	2	10	GO:0015671;GO:0015669	oxygen transport	0.0747915
BP	-2010	2	16	GO:0009156;GO:0009124;GO:0009161;GO:0009123	nucleoside monophosphate metabolic process	0.0983429
BP	649	2	156	GO:0070647	protein modification by small protein conjugation or removal	0.0983429
CC	-674	3	107	GO:0005840	ribosome	9.96118e-09
CC	-412	2	172	GO:1990904	ribonucleoprotein complex	4.43264e-05
CC	-627	2	61	GO:0005882	intermediate filament	0.000227224
CC	1553	2	7	GO:0005833	hemoglobin complex	0.00422372
CC	-831	2	23	GO:0042613;GO:0042611	MHC protein complex	0.00567615
CC	981	4	15	GO:0008023	transcription elongation factor complex	0.0093646
CC	476	5	57	GO:0005874	microtubule	0.0183883
CC	-213	2	286	GO:0043232;GO:0043228	intracellular non-membrane-bounded organelle	0.0225881
CC	-201	1	307	GO:0005576	extracellular region	0.0269448
CC	189	2	340	GO:0005737	cytoplasm	0.0301115
CC	-723	2	18	GO:1990204	oxidoreductase complex	0.060439
CC	-860	2	12	GO:0005839	proteasome core complex	0.0666635
CC	-192	2	262	GO:0098797	plasma membrane protein complex	0.0666635
CC	576	2	26	GO:0030131;GO:0030119	AP-type membrane coat adaptor complex	0.0712676
CC	949	2	9	GO:0000922	spindle pole	0.0848657
CC	-848	3	11	GO:0098803	respiratory chain complex	0.0853262
CC	-577	2	23	GO:0044391	ribosomal subunit	0.0853262
CC	-438	3	41	GO:0044455;GO:0098800	mitochondrial membrane part	0.0853262
CC	499	4	31	GO:0005815	microtubule organizing center	0.0853262
CC	1104	6	6	GO:0016593	Cdc73/Paf1 complex	0.0951938
MF	-2395	2	126	GO:0003735	structural constituent of ribosome	7.0021e-13
MF	-1193	1	388	GO:0005198	structural molecule activity	1.35007e-09
MF	-2157	2	49	GO:0005125	cytokine activity	0.00125844
MF	-3821	2	10	GO:0070006	metalloaminopeptidase activity	0.015888
MF	-1444	4	75	GO:0005126	cytokine receptor binding	0.015888
MF	-668	2	334	GO:0015077	monovalent inorganic cation transmembrane transporter activity	0.015888
MF	-622	3	385	GO:0005102	signaling receptor binding	0.015888
MF	-375	1	1124	GO:0005215	transporter activity	0.015888
MF	634	2	402	GO:0004175	endopeptidase activity	0.015888
MF	975	2	160	GO:0140098	catalytic activity, acting on RNA	0.015888
MF	1473	2	77	GO:0140101	catalytic activity, acting on a tRNA	0.015888
MF	2776	2	19	GO:0060090	molecular adaptor activity	0.015888
MF	3469	3	12	GO:0030674	protein binding, bridging	0.015888
MF	-2432	5	23	GO:0004950;GO:0001637	chemokine receptor activity	0.0189257
MF	-794	3	220	GO:0048018;GO:0030545	receptor ligand activity	0.0189257
MF	1062	2	118	GO:0016874	ligase activity	0.0214812
MF	-1928	5	35	GO:0008009;GO:0042379	chemokine receptor binding	0.0223445
MF	1575	4	52	GO:0004812;GO:0016875	aminoacyl-tRNA ligase activity	0.0225516
MF	-3233	2	12	GO:0004602	glutathione peroxidase activity	0.0243505
MF	-593	2	365	GO:0046873	metal ion transmembrane transporter activity	0.0243505
MF	981	3	130	GO:0003924	GTPase activity	0.0243505
MF	-1520	2	52	GO:0005328;GO:0005326;GO:0015370	solute:sodium symporter activity	0.0266037
MF	1825	2	36	GO:0005200	structural constituent of cytoskeleton	0.0266037
MF	2729	4	16	GO:0019905;GO:0000149	SNARE binding	0.0266037
MF	2976	3	13	GO:0019825	oxygen binding	0.0310053
MF	-1048	2	103	GO:0015081	sodium ion transmembrane transporter activity	0.0342994
MF	-2132	2	23	GO:0004298;GO:0070003	threonine-type endopeptidase activity	0.0484101
MF	-1010	2	100	GO:0008081	phosphoric diester hydrolase activity	0.054542
MF	-3785	2	7	GO:0005504	fatty acid binding	0.0550369
MF	693	4	205	GO:0004252;GO:0008236;GO:0017171	serine-type peptidase activity	0.0631501
MF	397	4	627	GO:0070011;GO:0008233	peptidase activity	0.0693823
MF	828	4	138	GO:0004842;GO:0019787	ubiquitin-like protein transferase activity	0.0693823
MF	-377	1	692	GO:0098772	molecular function regulator	0.0705643
MF	-1906	7	25	GO:0004435;GO:0004629	phospholipase C activity	0.075239
MF	-1975	4	23	GO:0004129;GO:0015002;GO:0016676;GO:0016675	oxidoreductase activity, acting on a heme group of donors, oxygen as acceptor	0.0771124
MF	-1335	4	49	GO:0001664	G protein-coupled receptor binding	0.0834505
MF	-413	4	535	GO:0022890;GO:0008324	cation transmembrane transporter activity	0.0834505
MF	-953	2	94	GO:0030246	carbohydrate binding	0.0867992
MF	845	2	120	GO:0004222	metalloendopeptidase activity	0.0867992
MF	1873	2	24	GO:0008173	RNA methyltransferase activity	0.0867992
MF	4111	4	5	GO:0017127;GO:0015248	cholesterol transporter activity	0.0867992

## Sheet: Data-S7
Data S7. Gene Ontology terms enriched for the pairwise comparison of Transgenerational +1.5°C/Reproduction +1.5°C/Developmental +0°C vs Transgenerational +1.5°C/Reproduction +0°C/Development +0°C
Category	delta.rank	level	nseqs	term	name	p.adj
BP	1873	3	167	GO:0006412;GO:0043043;GO:0006518;GO:0043604	peptide metabolic process	7.37951e-16
BP	1405	4	197	GO:0043603	cellular amide metabolic process	1.72914e-10
BP	1444	2	187	GO:0006955;GO:0002376	immune system process	1.72914e-10
BP	3070	2	29	GO:0019882	antigen processing and presentation	2.3932e-07
BP	661	1	463	GO:0050896	response to stimulus	5.34663e-05
BP	-635	2	430	GO:0016070	RNA metabolic process	0.000289275
BP	637	2	380	GO:1901566	organonitrogen compound biosynthetic process	0.00077598
BP	1512	3	65	GO:0006952	defense response	0.00077598
BP	-449	3	717	GO:0090304	nucleic acid metabolic process	0.0018714
BP	3438	3	11	GO:0006270	DNA replication initiation	0.00221072
BP	-893	6	156	GO:0070647	protein modification by small protein conjugation or removal	0.00344803
BP	591	3	349	GO:0034645;GO:0009059	macromolecule biosynthetic process	0.00448557
BP	1663	2	42	GO:0006935;GO:0042330	chemotaxis	0.00468886
BP	479	3	495	GO:0044271	cellular nitrogen compound biosynthetic process	0.00791887
BP	1406	2	51	GO:0009607	response to biotic stimulus	0.0123761
BP	2086	4	22	GO:0006954	inflammatory response	0.0163899
BP	2421	3	15	GO:0022900	electron transport chain	0.0265624
BP	3532	4	7	GO:0019885;GO:0002474;GO:0002483;GO:0048002;GO:0019883	antigen processing and presentation of peptide antigen via MHC class I	0.0265624
BP	-300	2	1066	GO:0006139;GO:0006725;GO:0046483	heterocycle metabolic process	0.029778
BP	573	3	255	GO:0015672	monovalent inorganic cation transport	0.0368924
BP	329	2	804	GO:0044249;GO:1901576;GO:0009058	biosynthetic process	0.0392865
BP	2647	4	11	GO:0022904	respiratory electron transport chain	0.0461395
BP	-746	2	137	GO:0006325	chromatin organization	0.0503627
BP	1463	3	32	GO:0051707;GO:0043207	response to external biotic stimulus	0.0806563
BP	-584	6	200	GO:0006396	RNA processing	0.0859071
BP	1078	2	57	GO:0009605	response to external stimulus	0.0859071
BP	3640	2	5	GO:0032922	circadian regulation of gene expression	0.0859071
BP	-467	3	303	GO:0046907;GO:0051641;GO:0051649	cellular localization	0.096311
CC	738	2	107	GO:0005840	ribosome	1.29159e-10
CC	495	2	172	GO:1990904	ribonucleoprotein complex	1.35421e-07
CC	1097	5	23	GO:0042613;GO:0042611	MHC protein complex	3.51122e-05
CC	226	2	442	GO:0098796	membrane protein complex	0.000998893
CC	-728	4	31	GO:0005815	microtubule organizing center	0.00445905
CC	249	3	262	GO:0098797	plasma membrane protein complex	0.00571088
CC	1474	2	7	GO:0042555	MCM complex	0.00571088
CC	-922	5	15	GO:0008023	transcription elongation factor complex	0.0104281
CC	-825	2	20	GO:0005813	centrosome	0.0104281
CC	210	1	307	GO:0005576	extracellular region	0.0104281
CC	224	2	286	GO:0043232;GO:0043228	intracellular non-membrane-bounded organelle	0.0104281
CC	556	4	41	GO:0044455;GO:0098800	mitochondrial membrane part	0.0104281
CC	568	2	39	GO:0008305;GO:0098636;GO:0098802;GO:0043235	receptor complex	0.0104281
CC	1028	2	12	GO:0005839	proteasome core complex	0.0104281
CC	-411	1	71	GO:0044456	synapse part	0.0136462
CC	508	4	45	GO:0098798	mitochondrial protein complex	0.0146854
CC	-402	2	70	GO:0005667	transcription factor complex	0.0165759
CC	-216	3	254	GO:0044428	nuclear part	0.0165759
CC	974	3	11	GO:0098803	respiratory chain complex	0.0209577
CC	654	3	23	GO:0044391	ribosomal subunit	0.0269693
CC	698	2	18	GO:1990204	oxidoreductase complex	0.0438349
CC	-165	3	340	GO:0005737	cytoplasm	0.05045
CC	-911	2	9	GO:0000922	spindle pole	0.0751306
CC	-499	2	30	GO:0031301;GO:0031300	integral component of organelle membrane	0.0751306
CC	-528	3	26	GO:0070603	SWI/SNF superfamily-type complex	0.0796054
CC	-943	2	8	GO:0044450	microtubule organizing center part	0.081278
CC	541	3	24	GO:0033177	proton-transporting two-sector ATPase complex, proton-transporting domain	0.0833527
CC	1065	3	6	GO:0005747;GO:0045271;GO:0030964	mitochondrial respiratory chain complex I	0.0882183
MF	2567	2	126	GO:0003735	structural constituent of ribosome	5.39586e-15
MF	1374	1	388	GO:0005198	structural molecule activity	4.80654e-13
MF	2737	2	49	GO:0005125	cytokine activity	2.01218e-06
MF	2614	2	35	GO:0008009;GO:0042379	chemokine activity	0.000551181
MF	3047	5	23	GO:0004950;GO:0001637	chemokine receptor activity	0.00144723
MF	767	2	334	GO:0015077	monovalent inorganic cation transmembrane transporter activity	0.00276232
MF	1605	4	75	GO:0005126	cytokine receptor binding	0.00276232
MF	1970	4	49	GO:0001664	G protein-coupled receptor binding	0.00276232
MF	-391	4	1319	GO:0008270;GO:0046914	transition metal ion binding	0.00400637
MF	-3710	2	12	GO:0030674	protein binding, bridging	0.00703098
MF	400	1	1124	GO:0005215	transporter activity	0.00723462
MF	2525	5	23	GO:0004298;GO:0070003	threonine-type peptidase activity	0.0142304
MF	1655	2	53	GO:0009055	electron transfer activity	0.0143671
MF	1649	5	52	GO:0005328;GO:0005326;GO:0015370	solute:sodium symporter activity	0.0159495
MF	611	3	385	GO:0005102	signaling receptor binding	0.0162005
MF	1894	2	38	GO:0004896	cytokine receptor activity	0.0176539
MF	403	3	893	GO:0015318;GO:0015075;GO:0022857	transmembrane transporter activity	0.0182934
MF	-635	3	334	GO:0046983	protein dimerization activity	0.0199332
MF	2277	4	23	GO:0004129;GO:0015002;GO:0016676;GO:0016675	cytochrome-c oxidase activity	0.0335689
MF	-2437	2	19	GO:0060090	molecular adaptor activity	0.043416
MF	-791	4	178	GO:0005506	iron ion binding	0.0481159
MF	458	4	535	GO:0022890;GO:0008324	cation transmembrane transporter activity	0.0516747
MF	-307	3	1233	GO:0003677	DNA binding	0.0579127
MF	4143	3	6	GO:0003796	lysozyme activity	0.0581974
MF	2912	3	12	GO:0004602	glutathione peroxidase activity	0.0595664
MF	-1172	2	73	GO:0036459;GO:0019783;GO:0101005	ubiquitin-like protein-specific protease activity	0.0606935
MF	1041	2	93	GO:0015078	proton transmembrane transporter activity	0.0606935
MF	2179	2	20	GO:0019239	deaminase activity	0.0743441
MF	3044	2	10	GO:0070006	metalloaminopeptidase activity	0.0801714
MF	-879	2	118	GO:0016874	ligase activity	0.0868719
MF	-1076	2	77	GO:0140101	catalytic activity, acting on a tRNA	0.0908159
MF	608	3	243	GO:0022804	active transmembrane transporter activity	0.0908159

## Sheet: Data-S8
Data S8. Gene Ontology terms enriched for the pairwise comparison of Developmental +1.5°C vs Transgenerational +1.5°C
Sub-Category	delta.rank	level	nseqs	term	name	p.adj
BP	2362	7	51	GO:0006418;GO:0043039;GO:0043038	tRNA aminoacylation	4.57149e-07
BP	-1143	4	197	GO:0043603	cellular amide metabolic process	1.99289e-06
BP	-1209	5	167	GO:0006412;GO:0043043;GO:0006518;GO:0043604	amide biosynthetic process	3.17691e-06
BP	1493	2	93	GO:0006399	tRNA metabolic process	2.62778e-05
BP	1240	6	127	GO:0034660	ncRNA metabolic process	5.19052e-05
BP	-701	3	349	GO:0034645;GO:0009059	macromolecule biosynthetic process	0.000299434
BP	-694	2	303	GO:0046907;GO:0051641;GO:0051649	cellular localization	0.0014126
BP	-1055	4	123	GO:0098742;GO:0098609;GO:0007156	cell-cell adhesion	0.00188681
BP	-724	2	193	GO:0006886	intracellular protein transport	0.0221774
BP	-457	3	495	GO:0044271	cellular nitrogen compound biosynthetic process	0.0221774
BP	2504	5	15	GO:0006937;GO:0090257	regulation of muscle system process	0.0267583
BP	-517	2	318	GO:0071705;GO:0015031;GO:0015833;GO:0045184;GO:0042886;GO:0008104;GO:0033036	nitrogen compound transport	0.0581322
BP	505	3	319	GO:0019752;GO:0043436;GO:0006082	oxoacid metabolic process	0.0690335
BP	-1985	2	19	GO:0007219	Notch signaling pathway	0.0730024
BP	-696	3	156	GO:0070647	protein modification by small protein conjugation or removal	0.0730024
BP	-674	4	167	GO:0044265;GO:0009057	macromolecule catabolic process	0.0730024
BP	3033	2	8	GO:0031032	actomyosin structure organization	0.0730024
BP	3560	2	6	GO:0030278	regulation of ossification	0.0730024
BP	-353	2	613	GO:0055114	oxidation-reduction process	0.0803006
BP	-436	2	380	GO:1901566	organonitrogen compound biosynthetic process	0.0899768
BP	-1688	5	24	GO:0006605	protein targeting	0.0925834
CC	-568	2	172	GO:1990904	ribonucleoprotein complex	7.27826e-10
CC	-651	2	107	GO:0005840	ribosome	2.3086e-08
CC	407	2	122	GO:0099513;GO:0099512;GO:0099081;GO:0099080	supramolecular fiber	0.00158639
CC	534	2	61	GO:0005882	intermediate filament	0.0037299
CC	625	2	41	GO:0098590	plasma membrane region	0.00557266
CC	224	3	336	GO:0044430	cytoskeletal part	0.00588181
CC	-1609	3	5	GO:0005579	membrane attack complex	0.0163378
CC	627	4	32	GO:0045211;GO:0097060	synaptic membrane	0.0177945
CC	715	4	20	GO:0005861;GO:0044449	troponin complex	0.0447655
CC	-334	2	94	GO:0044451	nucleoplasm part	0.0447655
CC	-943	2	11	GO:0015934	large ribosomal subunit	0.0502656
CC	-615	2	23	GO:0044391	ribosomal subunit	0.0797852
CC	-874	2	11	GO:0098803	respiratory chain complex	0.0848238
MF	-2322	2	126	GO:0003735	structural constituent of ribosome	4.9548e-12
MF	2883	4	52	GO:0004812;GO:0016875	aminoacyl-tRNA ligase activity	1.53544e-07
MF	1830	2	118	GO:0016874	ligase activity	6.2627e-07
MF	1872	2	77	GO:0140101	catalytic activity, acting on a tRNA	0.000138907
MF	2648	2	30	GO:0003678	DNA helicase activity	0.00169891
MF	-383	4	1319	GO:0008270;GO:0046914	transition metal ion binding	0.00868222
MF	-1132	2	118	GO:0016798;GO:0004553	hydrolase activity, acting on glycosyl bonds	0.0209862
MF	-4563	3	7	GO:0004064	arylesterase activity	0.0221348
MF	536	3	520	GO:0005525;GO:0032550;GO:0032561;GO:0001883;GO:0032549;GO:0019001;GO:0001882	guanyl nucleotide binding	0.022407
MF	1039	2	130	GO:0003924	GTPase activity	0.0225134
MF	329	2	1477	GO:0005524;GO:0008144;GO:0032559;GO:0030554	drug binding	0.0225134
MF	1112	2	105	GO:0140097	catalytic activity, acting on DNA	0.0334345
MF	2222	7	25	GO:0022848;GO:1904315;GO:0099529;GO:0098960	acetylcholine-gated cation-selective channel activity	0.0401601
MF	4153	2	7	GO:0003785	actin monomer binding	0.0421311
MF	2656	2	16	GO:0000049	tRNA binding	0.0482158
MF	2245	4	23	GO:0004950;GO:0001637	chemokine receptor activity	0.0482158
MF	-405	2	745	GO:0016491	oxidoreductase activity	0.0482158
MF	-3076	2	12	GO:0004602	glutathione peroxidase activity	0.0482158
MF	2693	5	15	GO:0017017;GO:0033549	MAP kinase phosphatase activity	0.0556083
MF	454	4	541	GO:0004930	G protein-coupled receptor activity	0.0595515
MF	-760	4	178	GO:0005506	iron ion binding	0.0724952
MF	-4416	3	5	GO:0047150	betaine-homocysteine S-methyltransferase activity	0.0831916

## Sheet: Data-S9
Data S9. Gene Ontology terms enriched for the pairwise comparison of Control vs Developmental +1.5°C.
Sub-category	delta.rank	level	nseqs	term	name	p.adj
BP	-1872	3	167	GO:0006412;GO:0043043;GO:0006518;GO:0043604	peptide metabolic process	7.74188e-16
BP	-1122	2	380	GO:1901566	organonitrogen compound biosynthetic process	1.12542e-12
BP	-1533	2	197	GO:0043603	cellular amide metabolic process	1.14097e-12
BP	-1085	3	349	GO:0034645;GO:0009059	macromolecule biosynthetic process	4.69646e-11
BP	-900	2	495	GO:0044271	cellular nitrogen compound biosynthetic process	1.07242e-10
BP	-698	2	804	GO:0044249;GO:1901576;GO:0009058	biosynthetic process	4.18172e-10
BP	-2445	6	51	GO:0006418;GO:0043039;GO:0043038	tRNA aminoacylation	1.61471e-08
BP	-1680	2	93	GO:0006399	tRNA metabolic process	2.87713e-07
BP	-1307	6	127	GO:0034660	ncRNA metabolic process	6.42404e-06
BP	-436	3	1066	GO:0006139;GO:0006725;GO:0046483	heterocycle metabolic process	6.5759e-05
BP	-593	2	430	GO:0016070	RNA metabolic process	0.000707982
BP	-2999	6	15	GO:0006937;GO:0090257	regulation of muscle contraction	0.00130795
BP	-432	2	717	GO:0090304	nucleic acid metabolic process	0.00267169
BP	-2528	3	16	GO:0009156;GO:0009124;GO:0009161;GO:0009123	nucleoside monophosphate metabolic process	0.0116527
BP	-2115	2	21	GO:0006414	translational elongation	0.0199577
BP	1653	3	32	GO:0050878	regulation of body fluid levels	0.030092
BP	-1929	4	23	GO:0015986;GO:0015985	ATP synthesis coupled proton transport	0.0322955
BP	-2746	2	11	GO:0006270	DNA replication initiation	0.0344
BP	-2424	2	14	GO:0042157	lipoprotein metabolic process	0.0344
BP	-774	3	140	GO:0017144	drug metabolic process	0.0344
BP	372	3	628	GO:0006508	proteolysis	0.0344
BP	1017	5	79	GO:0043401;GO:0009755	hormone-mediated signaling pathway	0.0344
BP	-376	2	606	GO:0044281	small molecule metabolic process	0.0347588
BP	-609	2	208	GO:0009165;GO:1901293;GO:0090407	organophosphate biosynthetic process	0.0471688
BP	2023	2	18	GO:0006914;GO:0061919	autophagy	0.0524452
BP	-2727	2	9	GO:0032098	regulation of appetite	0.0805519
BP	-1828	2	20	GO:0006839	mitochondrial transport	0.0805519
BP	-936	2	76	GO:0009201;GO:0009142;GO:0009141;GO:0009199;GO:0006754;GO:0009206;GO:0046034;GO:0009145;GO:0009205;GO:0009144	nucleoside triphosphate metabolic process	0.0815991
BP	2164	5	14	GO:0000096	sulfur amino acid metabolic process	0.0822347
BP	-415	4	393	GO:1901362;GO:0018130;GO:0019438;GO:0034654	organic cyclic compound biosynthetic process	0.0828256
BP	-650	2	155	GO:0006520	cellular amino acid metabolic process	0.0834658
BP	-953	2	71	GO:0006457	protein folding	0.0836269
BP	-2987	6	7	GO:0031577	spindle checkpoint	0.0908121
BP	-2362	6	11	GO:0009168;GO:0009127;GO:0009167;GO:0009126	purine ribonucleoside monophosphate biosynthetic process	0.0930314
BP	-426	2	352	GO:0019637	organophosphate metabolic process	0.0930314
CC	-755	3	107	GO:0005840	ribosome	3.93448e-11
CC	-563	2	172	GO:1990904	ribonucleoprotein complex	5.49645e-10
CC	-372	3	286	GO:0043232;GO:0043228	intracellular non-membrane-bounded organelle	5.38807e-07
CC	-1202	3	20	GO:0005861;GO:0044449	contractile fiber part	1.45412e-05
CC	-770	4	41	GO:0044455;GO:0098800	mitochondrial membrane part	0.000107824
CC	455	2	113	GO:0005615	extracellular space	0.000128676
CC	365	1	182	GO:0044421	extracellular region part	0.000128676
CC	-716	4	45	GO:0098798	mitochondrial protein complex	0.000128676
CC	-593	3	61	GO:0005882	intermediate filament	0.000250137
CC	-397	2	116	GO:0044429	mitochondrial part	0.0011533
CC	1203	2	8	GO:0005768	endosome	0.0204113
CC	-895	3	13	GO:0000276;GO:0045263	proton-transporting ATP synthase complex, coupling factor F(o)	0.0311946
CC	-185	3	336	GO:0044430	cytoskeletal part	0.0311946
CC	-981	2	10	GO:0019773	proteasome core complex, alpha-subunit complex	0.042563
CC	-639	2	23	GO:0044391	ribosomal subunit	0.0451403
CC	-698	2	18	GO:1990204	oxidoreductase complex	0.0573568
CC	-1109	2	7	GO:0042555	MCM complex	0.0582138
CC	1044	2	7	GO:0005833	hemoglobin complex	0.0849649
CC	1236	2	5	GO:0017119	Golgi transport complex	0.0849649
CC	-424	3	41	GO:0005739	mitochondrion	0.095338
CC	-810	2	11	GO:0098803	respiratory chain complex	0.095338
MF	-2631	2	126	GO:0003735	structural constituent of ribosome	8.4811e-16
MF	-1408	1	388	GO:0005198	structural molecule activity	9.40538e-14
MF	-2968	3	52	GO:0004812;GO:0016875	ligase activity, forming carbon-oxygen bonds	3.14649e-08
MF	-2283	3	77	GO:0140101	catalytic activity, acting on a tRNA	3.29358e-07
MF	-1812	2	118	GO:0016874	ligase activity	5.2679e-07
MF	-1393	2	160	GO:0140098	catalytic activity, acting on RNA	1.56875e-05
MF	483	2	1319	GO:0008270;GO:0046914	transition metal ion binding	6.51857e-05
MF	1145	3	205	GO:0004252;GO:0008236;GO:0017171	serine hydrolase activity	8.42585e-05
MF	-2836	3	23	GO:0004298;GO:0070003	threonine-type endopeptidase activity	0.00277875
MF	-1878	2	53	GO:0009055	electron transfer activity	0.00277875
MF	613	2	402	GO:0004175	endopeptidase activity	0.0159662
MF	-1624	3	52	GO:0008135;GO:0090079;GO:0045182	translation regulator activity	0.0212639
MF	1000	2	138	GO:0004842;GO:0019787	ubiquitin-like protein transferase activity	0.0212639
MF	-3550	7	10	GO:0070006	metalloaminopeptidase activity	0.0327324
MF	-2602	5	18	GO:0003746	translation elongation factor activity	0.0372814
MF	-2318	2	22	GO:0008094	DNA-dependent ATPase activity	0.0372814
MF	-2278	3	23	GO:0004129;GO:0015002;GO:0016676;GO:0016675	cytochrome-c oxidase activity	0.0372814
MF	1584	2	48	GO:0005319	lipid transporter activity	0.0372814
MF	-1891	3	32	GO:0019205	nucleobase-containing compound kinase activity	0.038547
MF	-588	2	340	GO:0003723	RNA binding	0.038547
MF	1312	2	67	GO:0003707	steroid hormone receptor activity	0.038547
MF	-2908	2	13	GO:0033293	monocarboxylic acid binding	0.0449883
MF	-1083	2	93	GO:0015078	proton transmembrane transporter activity	0.0449883
MF	4672	6	5	GO:0047150	betaine-homocysteine S-methyltransferase activity	0.0449883
MF	-3653	3	8	GO:0002161	aminoacyl-tRNA editing activity	0.0458879
MF	-2578	5	16	GO:0000049	tRNA binding	0.0458879
MF	443	2	558	GO:0003700;GO:0140110	transcription regulator activity	0.0486148
MF	-1839	2	30	GO:0003678	DNA helicase activity	0.0538067
MF	3018	2	11	GO:1901981	phosphatidylinositol phosphate binding	0.0538067
MF	3781	5	7	GO:0004064	arylesterase activity	0.0538067
MF	4279	4	5	GO:0017127;GO:0015248	cholesterol transporter activity	0.0792039
MF	-2285	2	17	GO:0016776	phosphotransferase activity, phosphate group as acceptor	0.0885124
MF	-3546	2	7	GO:0003785	actin monomer binding	0.0886281
MF	383	4	627	GO:0070011;GO:0008233	peptidase activity	0.0896528
MF	325	2	878	GO:0038023;GO:0060089;GO:0004888	molecular transducer activity	0.0929685
MF	-2545	2	13	GO:0004003	ATP-dependent DNA helicase activity	0.0965726
MF	-1799	2	26	GO:0004177	aminopeptidase activity	0.0965726
MF	-1589	2	33	GO:0016651	oxidoreductase activity, acting on NAD(P)H	0.0981864

## Sheet: Data-S10
Data S10. Gene Ontology terms enriched for the pairwise comparison of Transgenerational +1.5°C vs Transgenerational +1.5°C/Reproduction +0°C/Development +0°C
Category	delta.rank	level	nseqs	term	name	p.adj
BP	2565	3	167	GO:0006412;GO:0043043;GO:0006518;GO:0043604	peptide metabolic process	6.5767e-31
BP	2186	3	197	GO:0043603	cellular amide metabolic process	1.68623e-26
BP	1309	2	349	GO:0034645;GO:0009059	macromolecule biosynthetic process	2.31337e-16
BP	962	3	495	GO:0044271	cellular nitrogen compound biosynthetic process	2.69115e-12
BP	1090	2	380	GO:1901566	organonitrogen compound biosynthetic process	2.69115e-12
BP	699	2	804	GO:0044249;GO:1901576;GO:0009058	biosynthetic process	3.61617e-10
BP	829	4	167	GO:0044265;GO:0009057	macromolecule catabolic process	0.00829522
BP	1024	5	109	GO:0006511;GO:0019941;GO:0043632;GO:0051603	proteolysis involved in cellular protein catabolic process	0.00829522
BP	3250	2	11	GO:0006270	DNA replication initiation	0.00829522
BP	-1602	6	40	GO:0007178	transmembrane receptor protein serine/threonine kinase signaling pathway	0.016063
BP	-2222	2	20	GO:0007179	transforming growth factor beta receptor signaling pathway	0.0160649
BP	2089	6	23	GO:0015986;GO:0015985	ATP synthesis coupled proton transport	0.0160649
BP	2569	2	15	GO:0022900	electron transport chain	0.0160649
BP	2903	3	11	GO:0022904	respiratory electron transport chain	0.0230692
BP	3181	3	9	GO:0032098	regulation of appetite	0.0242178
BP	798	2	140	GO:0017144	drug metabolic process	0.0285168
BP	-1041	5	79	GO:0043401;GO:0009755	hormone-mediated signaling pathway	0.0334439
BP	937	2	92	GO:1901565	organonitrogen compound catabolic process	0.0452111
BP	-751	2	138	GO:0003008	system process	0.0540218
BP	-371	2	581	GO:0035556	intracellular signal transduction	0.0579551
BP	484	3	329	GO:0044248;GO:1901575;GO:0009056	catabolic process	0.0579551
BP	1460	2	34	GO:0008380;GO:0000398;GO:0000377;GO:0000375	RNA splicing	0.065318
BP	1210	2	49	GO:1902600	proton transmembrane transport	0.066348
BP	769	3	120	GO:0034622	cellular protein-containing complex assembly	0.0701185
BP	267	2	1066	GO:0006139;GO:0006725;GO:0046483	heterocycle metabolic process	0.0768013
BP	1611	4	26	GO:0030163	protein catabolic process	0.0768013
BP	2202	6	14	GO:0001678;GO:0042593;GO:0033500	glucose homeostasis	0.0768013
BP	-966	2	70	GO:0032940;GO:0046903	secretion	0.0801524
BP	934	2	76	GO:0009201;GO:0009142;GO:0009141;GO:0009199;GO:0006754;GO:0009206;GO:0046034;GO:0009145;GO:0009205;GO:0009144	nucleoside triphosphate metabolic process	0.0801524
BP	1503	2	29	GO:0019882	antigen processing and presentation	0.0801524
BP	1727	2	22	GO:0016485;GO:0051604	protein maturation	0.0801524
BP	2402	2	11	GO:0000186	activation of MAPKK activity	0.08672
BP	-298	5	759	GO:0006468;GO:0016310	phosphorylation	0.0945136
BP	-1022	4	59	GO:0030258	lipid modification	0.0956962
CC	923	2	172	GO:1990904	ribonucleoprotein complex	2.85251e-27
CC	1101	2	107	GO:0005840	ribosome	7.31621e-25
CC	876	4	41	GO:0044455;GO:0098800	mitochondrial membrane part	6.16716e-06
CC	334	3	286	GO:0043232;GO:0043228	intracellular non-membrane-bounded organelle	1.0525e-05
CC	788	2	45	GO:0098798	mitochondrial protein complex	1.95403e-05
CC	997	2	23	GO:0044391	ribosomal subunit	0.000168637
CC	1303	2	11	GO:0098803	respiratory chain complex	0.00102498
CC	1213	2	11	GO:0015934	large ribosomal subunit	0.0029646
CC	1444	2	7	GO:0042555	MCM complex	0.0056312
CC	355	3	116	GO:0044429	mitochondrial part	0.00614117
CC	587	2	41	GO:0005739	mitochondrion	0.00614117
CC	-418	1	71	GO:0044456	synapse part	0.0136836
CC	1077	2	10	GO:0019773	proteasome core complex, alpha-subunit complex	0.016389
CC	1385	2	6	GO:0005747;GO:0045271;GO:0030964	mitochondrial respiratory chain complex I	0.016389
CC	769	2	18	GO:1990204	oxidoreductase complex	0.0239758
CC	-161	2	461	GO:0044459	plasma membrane part	0.0242697
CC	879	5	13	GO:0000276;GO:0045263	proton-transporting ATP synthase complex, coupling factor F(o)	0.0283399
CC	899	2	12	GO:0005839	proteasome core complex	0.0316824
CC	-193	2	246	GO:0005622	intracellular	0.0530347
CC	-386	2	55	GO:0097458	neuron part	0.0602777
CC	-255	3	130	GO:0034703;GO:0034702;GO:1902495;GO:1990351	transporter complex	0.0602777
CC	-443	2	41	GO:0098590	plasma membrane region	0.0614557
CC	-497	2	32	GO:0045211;GO:0097060	synaptic membrane	0.0626498
CC	792	2	12	GO:0015935	small ribosomal subunit	0.0709524
CC	551	4	23	GO:0042613;GO:0042611	MHC protein complex	0.0915432
MF	3830	2	126	GO:0003735	structural constituent of ribosome	8.48506e-35
MF	1336	1	388	GO:0005198	structural molecule activity	2.64989e-12
MF	3499	3	23	GO:0004298;GO:0070003	threonine-type endopeptidase activity	9.99078e-05
MF	2238	3	53	GO:0009055	electron transfer activity	0.000163798
MF	3041	3	23	GO:0004129;GO:0015002;GO:0016676;GO:0016675	heme-copper terminal oxidase activity	0.00148975
MF	-624	2	558	GO:0003700;GO:0140110	transcription regulator activity	0.00161892
MF	-485	2	878	GO:0038023;GO:0060089;GO:0004888	molecular transducer activity	0.00259688
MF	4013	2	12	GO:0004602	glutathione peroxidase activity	0.00259688
MF	1327	2	93	GO:0015078	proton transmembrane transporter activity	0.00872458
MF	-560	2	476	GO:0043565	sequence-specific DNA binding	0.0196106
MF	-1376	2	67	GO:0003707	steroid hormone receptor activity	0.0409916
MF	439	2	647	GO:0005509	calcium ion binding	0.0486526
MF	1731	1	40	GO:0016209	antioxidant activity	0.0486526
MF	1786	6	37	GO:0004867	serine-type endopeptidase inhibitor activity	0.0486526

[truncated: 3 more sheets: Data-S11, Data-S12, Data-S13]
